# Supplementary material for: 2-[2-(Methyl­amino)­benzo­yl]-2,3,4,9-tetra­hydro-1H-pyrido[3,4-b]indol-1-one
Source: Acta Crystallogr Sect E Struct Rep Online. 2010 May 29;66(Pt 6):o1511. doi: 10.1107/S1600536810019409 (PMC2979469; doi:10.1107/S1600536810019409)
Supplement: Supplementary file 2 [file e-66-o1511-Isup2.hkl]

# 
# h,k,l, Fc-squared, Fo-squared, sigma(Fo-squared) and status flag 
# 
data_I
_shelx_title ' 1 in P-1' 
_shelx_refln_list_code          4 
_shelx_F_calc_maximum      151.69 
_exptl_crystal_F_000       336.00 
_reflns_d_resolution_high  0.8346 
 
loop_ 
 _symmetry_equiv_pos_as_xyz 
 'x, y, z' 
 '-x, -y, -z' 
 
_cell_length_a     6.9255 
_cell_length_b     8.8596 
_cell_length_c    14.1580 
_cell_angle_alpha 105.855 
_cell_angle_beta   99.187 
_cell_angle_gamma  96.782 
 
_shelx_F_squared_multiplier     1.000 
 
loop_ 
 _refln_index_h 
 _refln_index_k 
 _refln_index_l 
 _refln_F_squared_calc 
 _refln_F_squared_meas 
 _refln_F_squared_sigma 
 _refln_observed_status 
   1   0   0      393.66      344.51     15.57 o 
   2   0   0       98.43       72.64      4.17 o 
   3   0   0       25.86       25.60      2.28 o 
   4   0   0       81.05       81.29      5.06 o 
   5   0   0       37.23       39.90      3.05 o 
   6   0   0      170.70      203.22     14.57 o 
   7   0   0        3.44        3.17      2.36 o 
   8   0   0        6.99       11.35      3.00 o 
  -8   1   0        4.18        4.21      2.27 o 
  -7   1   0        0.41       -0.18      1.46 o 
  -6   1   0       72.97       79.65      4.81 o 
  -5   1   0       51.32       65.79      4.33 o 
  -4   1   0        0.16        0.69      0.93 o 
  -3   1   0       94.83       93.57      3.10 o 
  -2   1   0     1361.58     1355.64     28.39 o 
  -1   1   0      420.17      330.57      4.86 o 
   1   1   0      111.34      107.13      3.71 o 
   2   1   0     1286.17     1173.70     66.86 o 
   3   1   0       22.80       21.16      2.74 o 
   4   1   0        8.77        7.90      2.58 o 
   5   1   0        0.41       -1.42      2.20 o 
   6   1   0       84.63       81.15     13.17 o 
   7   1   0        7.27        4.08      2.94 o 
  -8   2   0        4.21        2.42      1.93 o 
  -7   2   0        0.16        0.53      1.45 o 
  -6   2   0        5.24        6.74      2.12 o 
  -5   2   0       49.45       53.28      3.26 o 
  -4   2   0       18.88       20.87      1.60 o 
  -3   2   0      255.37      277.18      5.99 o 
  -2   2   0      250.34      242.49      4.39 o 
  -1   2   0      265.96      217.93      4.77 o 
   0   2   0     3035.13     3302.32     90.02 o 
   1   2   0      396.14      366.15     25.20 o 
   2   2   0     1921.40     2046.98    136.29 o 
   3   2   0      178.69      175.59      6.86 o 
   4   2   0       21.09       17.66      3.44 o 
   5   2   0        4.08        5.05      3.02 o 
   6   2   0        5.61        4.39      2.90 o 
   7   2   0       17.44       23.27      3.60 o 
  -8   3   0        0.72        0.12      1.14 o 
  -7   3   0        1.82        3.60      2.16 o 
  -6   3   0       66.42       69.23      4.04 o 
  -5   3   0       39.50       40.88      2.48 o 
  -4   3   0      170.46      179.85     10.74 o 
  -3   3   0      452.81      451.14     13.70 o 
  -2   3   0        1.06        1.02      0.46 o 
  -1   3   0      387.92      386.77     13.91 o 
   0   3   0      406.36      363.44     11.85 o 
   1   3   0        0.55        0.96      1.18 o 
   2   3   0     1264.49     1327.08     36.61 o 
   3   3   0       39.88       46.90      3.95 o 
   4   3   0       75.92       84.64      7.22 o 
   5   3   0      146.47      170.77      9.41 o 
   6   3   0        1.47        1.10      2.89 o 
   7   3   0        0.00       -0.10      1.87 o 
  -7   4   0       10.54       10.96      1.90 o 
  -6   4   0       86.51       77.42      8.09 o 
  -5   4   0       95.52      109.51      8.63 o 
  -4   4   0       63.23       56.61      2.27 o 
  -3   4   0        0.39        0.21      0.49 o 
  -2   4   0       32.21       29.29      1.70 o 
  -1   4   0       36.12       37.97      2.57 o 
   0   4   0      208.54      202.44      6.38 o 
   1   4   0      137.87      134.84      4.71 o 
   2   4   0       95.06       98.74      5.34 o 
   3   4   0       24.99       25.31      5.46 o 
   4   4   0       46.93       49.94      4.96 o 
   5   4   0        7.58        4.58      3.81 o 
   6   4   0        0.00       -0.03      2.71 o 
  -7   5   0        2.22        1.65      1.12 o 
  -6   5   0        6.52        3.55      1.60 o 
  -5   5   0        6.75        7.13      1.43 o 
  -4   5   0       21.59       17.90      1.63 o 
  -3   5   0        2.84        2.91      1.59 o 
  -2   5   0      828.49      884.27     25.33 o 
  -1   5   0       22.72       22.31      2.33 o 
   0   5   0       41.82       45.21      2.92 o 
   1   5   0        0.00        0.19      0.96 o 
   2   5   0        0.22        1.28      2.28 o 
   3   5   0       68.12       77.76      7.28 o 
   4   5   0       58.06       65.06      6.38 o 
   5   5   0        0.06       -0.74      2.28 o 
   6   5   0        2.56        1.05      3.46 o 
  -7   6   0        0.70        0.71      1.28 o 
  -6   6   0        0.00       -0.59      1.37 o 
  -5   6   0        6.16        4.76      1.08 o 
  -4   6   0       54.50       45.59      6.56 o 
  -3   6   0        2.03        1.49      0.87 o 
  -2   6   0       57.72       58.28      3.02 o 
  -1   6   0        9.13       10.40      2.18 o 
   0   6   0       15.70       16.18      2.42 o 
   1   6   0       64.24       61.92      4.44 o 
   2   6   0        1.74        2.88      2.86 o 
   3   6   0        5.79        6.07      2.83 o 
   4   6   0        0.15       -0.30      1.79 o 
   5   6   0        2.27       -0.01      1.73 o 
  -6   7   0        6.10        2.12      2.39 o 
  -5   7   0        0.45        0.36      0.75 o 
  -4   7   0       15.06       13.23      1.86 o 
  -3   7   0        0.53        0.46      1.03 o 
  -2   7   0        9.84       12.76      1.51 o 
  -1   7   0       37.07       39.42      4.17 o 
   0   7   0       30.99       40.87      3.99 o 
   1   7   0       25.06       28.89      3.49 o 
   2   7   0        4.37        4.70      4.07 o 
   3   7   0        5.57        6.16      2.98 o 
   4   7   0       13.45       17.34      4.20 o 
  -6   8   0        6.17        5.01      4.26 o 
  -5   8   0        3.30        2.28      0.91 o 
  -4   8   0        1.07        1.14      0.88 o 
  -3   8   0        5.92        4.70      1.25 o 
  -2   8   0       37.30       46.89      3.15 o 
  -1   8   0       13.40       19.29      3.75 o 
   0   8   0       66.88       74.50      8.47 o 
   1   8   0        2.34        0.89      2.44 o 
   2   8   0       10.74        9.30      4.87 o 
   3   8   0        0.94        1.63      3.60 o 
  -5   9   0        0.24       -0.44      0.90 o 
  -4   9   0        0.13        0.41      0.81 o 
  -3   9   0       10.81       12.13      2.62 o 
  -2   9   0       14.07       12.17      4.94 o 
  -1   9   0        0.75        1.15      2.54 o 
   0   9   0        1.61        0.85      2.84 o 
   1   9   0        0.14        0.29      1.80 o 
   2   9   0        0.93        0.07      1.70 o 
  -2  10   0        1.35        2.35      1.50 o 
  -1  10   0        2.62        1.48      4.87 o 
   0  10   0        2.05        3.05      4.20 o 
   0 -10   1        0.88        3.14      3.99 o 
   1 -10   1       45.06       69.45      7.56 o 
   2 -10   1        1.38        1.73      1.35 o 
   3 -10   1        0.05        0.78      1.05 o 
  -2  -9   1        0.85        0.99      2.25 o 
  -1  -9   1        0.08        0.26      1.79 o 
   0  -9   1        5.24        4.60      6.11 o 
   1  -9   1        0.28       -0.91      2.27 o 
   2  -9   1        5.79        2.68      1.50 o 
   3  -9   1        3.92        3.10      1.27 o 
   4  -9   1        0.56        0.65      1.05 o 
   5  -9   1        0.18        0.44      0.78 o 
  -4  -8   1       10.00        3.94      5.38 o 
  -3  -8   1        3.58        1.43      2.38 o 
  -2  -8   1       16.84       17.73      3.53 o 
  -1  -8   1        1.59        1.60      1.93 o 
   0  -8   1        5.86        6.75      2.17 o 
   1  -8   1        9.52        8.89      4.78 o 
   2  -8   1        1.06        0.87      1.09 o 
   3  -8   1       38.64       43.53      2.33 o 
   4  -8   1        2.19        1.55      1.14 o 
   5  -8   1        2.40        1.87      0.93 o 
   6  -8   1        0.11        0.32      0.65 o 
  -5  -7   1        9.81        3.76      4.60 o 
  -4  -7   1        0.57        0.13      2.58 o 
  -3  -7   1        1.37        1.44      2.34 o 
  -2  -7   1        0.83        0.43      1.71 o 
  -1  -7   1        6.74        5.59      2.12 o 
   0  -7   1        0.00        0.68      1.47 o 
   1  -7   1      222.15      225.69     11.25 o 
   2  -7   1        2.66        1.63      0.96 o 
   3  -7   1       94.06       98.24      3.67 o 
   4  -7   1        1.69        1.08      0.83 o 
   5  -7   1       29.13       21.54      6.45 o 
   6  -7   1        9.11        6.32      2.60 o 
  -5  -6   1        5.27        0.66      2.33 o 
  -4  -6   1        8.62       10.06      4.54 o 
  -3  -6   1      111.12      151.94      9.11 o 
  -2  -6   1       14.24       15.51      2.86 o 
  -1  -6   1       10.10        9.94      2.75 o 
   0  -6   1       17.84       17.08      2.46 o 
   1  -6   1       52.74       51.67      3.81 o 
   2  -6   1      118.10      123.54      3.74 o 
   3  -6   1        4.32        5.08      0.95 o 
   4  -6   1       60.23       60.09      4.02 o 
   5  -6   1       30.97       23.66      2.40 o 
   6  -6   1        1.30        0.95      1.18 o 
   7  -6   1        0.65       -0.03      0.55 o 
  -6  -5   1        7.84        0.04      2.09 o 
  -5  -5   1        0.69        0.20      1.97 o 
  -4  -5   1      105.22      139.82      8.55 o 
  -3  -5   1      155.00      183.99      8.76 o 
  -2  -5   1        0.45        0.26      1.28 o 
  -1  -5   1       27.97       25.86      2.37 o 
   0  -5   1       21.16       19.38      1.73 o 
   1  -5   1      239.05      222.18      8.98 o 
   2  -5   1      141.67      128.51      3.57 o 
   3  -5   1       32.56       29.47      2.95 o 
   4  -5   1       89.99      103.12      3.81 o 
   5  -5   1       98.95       70.26      6.02 o 
   6  -5   1        0.77        1.26      1.06 o 
   7  -5   1        0.44       -0.02      0.73 o 
  -7  -4   1        0.01       -0.10      2.07 o 
  -6  -4   1        0.00       -0.03      1.49 o 
  -5  -4   1       59.94       70.82      6.13 o 
  -4  -4   1        0.88        1.46      2.35 o 
  -3  -4   1      533.98      631.46     22.04 o 
  -2  -4   1       45.74       55.40      5.80 o 
  -1  -4   1      323.07      344.19      9.76 o 
   0  -4   1       11.63       12.74      1.23 o 
   1  -4   1      320.76      302.85     11.94 o 
   2  -4   1      572.77      593.11     15.01 o 
   3  -4   1       58.23       57.02      1.88 o 
   4  -4   1        6.57        5.37      0.78 o 
   5  -4   1       48.13       51.42      2.86 o 
   6  -4   1        7.73        6.46      1.73 o 
   7  -4   1       37.20       32.37      8.20 o 
  -7  -3   1        2.14        0.12      1.89 o 
  -6  -3   1        1.32        0.89      2.23 o 
  -5  -3   1      195.87      201.97     20.30 o 
  -4  -3   1        1.12        0.46      3.41 o 
  -3  -3   1      454.54      491.67     15.68 o 
  -2  -3   1       18.98       20.40      2.54 o 
  -1  -3   1     2670.16     3100.02     88.78 o 
   0  -3   1      337.46      309.88      8.22 o 
   1  -3   1     6115.19     6689.86    209.55 o 
   2  -3   1      148.19      128.69      2.90 o 
   3  -3   1        1.24        0.67      0.51 o 
   4  -3   1       95.49      103.07      3.18 o 
   5  -3   1       29.74       26.77      2.06 o 
   6  -3   1        8.53        8.79      1.78 o 
   7  -3   1        2.72        2.61      1.57 o 
   8  -3   1        0.03        0.57      1.39 o 
  -7  -2   1       13.48       10.01      9.45 o 
  -6  -2   1       15.32       17.02      7.77 o 
  -5  -2   1      259.81      297.30     15.12 o 
  -4  -2   1       11.42       10.67      3.78 o 
  -3  -2   1       15.45       18.05      2.87 o 
  -2  -2   1       20.46       22.43      4.14 o 
  -1  -2   1    23008.74    26125.66   1025.82 o 
   0  -2   1      443.15      422.96      9.73 o 
   1  -2   1     6522.39     6079.00    147.18 o 
   2  -2   1       12.96       12.60      0.77 o 
   3  -2   1      198.39      168.78     11.47 o 
   4  -2   1       16.34       16.79      1.64 o 
   5  -2   1       12.61       11.77      1.95 o 
   6  -2   1        3.02        3.89      1.87 o 
   7  -2   1       52.40       58.69     10.92 o 
   8  -2   1        1.65        2.03      1.84 o 
  -7  -1   1        0.01       -0.64      1.88 o 
  -6  -1   1       38.85       45.43      4.87 o 
  -5  -1   1       30.95       24.81      3.89 o 
  -4  -1   1        6.31       10.12      2.65 o 
  -3  -1   1      324.42      324.92      9.95 o 
  -2  -1   1      335.18      308.86     12.20 o 
  -1  -1   1     5863.46     6677.79    202.68 o 
   1  -1   1     5645.28     5562.88    131.45 o 
   2  -1   1      501.05      432.05     12.45 o 
   3  -1   1        0.12        0.30      0.69 o 
   4  -1   1        2.52        1.94      1.12 o 
   5  -1   1        0.55        0.09      0.93 o 
   6  -1   1        9.56       11.69      2.66 o 
   7  -1   1        2.31        1.35      1.69 o 
   8  -1   1        0.42       -0.27      1.70 o 
  -8   0   1        0.02        0.73      2.01 o 
  -7   0   1       18.65       24.18      3.79 o 
  -6   0   1        2.17        3.63      1.96 o 
  -5   0   1        3.62        5.17      3.23 o 
  -4   0   1        6.83        5.84      1.98 o 
  -3   0   1       15.93       13.90      2.06 o 
  -2   0   1      116.20      119.99      8.72 o 
  -1   0   1      311.17      266.62      5.41 o 
   1   0   1     2631.15     2726.43     82.34 o 
   2   0   1      279.11      221.97     44.90 o 
   3   0   1        0.02       -0.16      0.81 o 
   4   0   1       94.08       97.52      3.90 o 
   5   0   1      103.62      113.76      5.65 o 
   6   0   1       84.96      109.16      6.13 o 
   7   0   1        2.84        2.16      2.59 o 
  -8   1   1        0.51       -2.42      2.38 o 
  -7   1   1       15.95       24.41      3.27 o 
  -6   1   1       39.97       49.56      4.41 o 
  -5   1   1       79.10       98.49      4.25 o 
  -4   1   1      382.24      422.09     16.19 o 
  -3   1   1      136.10      137.13      3.54 o 
  -2   1   1        0.15        0.84      0.76 o 
  -1   1   1       81.40       77.84      1.22 o 
   0   1   1      149.04      134.12      3.27 o 
   1   1   1     3874.25     4273.95    121.15 o 
   2   1   1        4.67        2.62      2.81 o 
   3   1   1       44.16       38.69      3.06 o 
   4   1   1      138.37      137.29      9.34 o 
   5   1   1      233.11      217.15     25.08 o 
   6   1   1       20.15       25.21      3.54 o 
   7   1   1        6.78        8.27      3.99 o 
  -8   2   1        1.88        2.35      1.98 o 
  -7   2   1       53.05       57.70      4.64 o 
  -6   2   1        4.66        5.44      1.72 o 
  -5   2   1        1.36        1.49      1.09 o 
  -4   2   1       62.69       69.99      2.67 o 
  -3   2   1      421.71      414.71     13.84 o 
  -2   2   1       84.03       73.39      1.75 o 
  -1   2   1     1704.29     1798.28     60.77 o 
   0   2   1       19.91       16.92      1.31 o 
   1   2   1      423.56      423.18     11.34 o 
   2   2   1       92.29       93.53      4.54 o 
   3   2   1       67.32       54.61      4.68 o 
   4   2   1       55.46       54.74      4.76 o 
   5   2   1       51.72       50.26      5.46 o 
   6   2   1        8.79        3.89      2.38 o 
   7   2   1        2.27        1.51      2.82 o 
  -8   3   1        0.22        0.39      1.23 o 
  -7   3   1        5.91        5.53      2.05 o 
  -6   3   1        2.54        2.49      1.59 o 
  -5   3   1       38.93       33.24      2.39 o 
  -4   3   1       21.55       17.89      1.76 o 
  -3   3   1      843.53      829.53     23.07 o 
  -2   3   1       15.02       13.30      0.92 o 
  -1   3   1      416.30      404.49     15.00 o 
   0   3   1      112.39      105.68      3.38 o 
   1   3   1      355.86      361.79     10.26 o 
   2   3   1      148.35      154.00      9.46 o 
   3   3   1       28.39       26.12      3.13 o 
   4   3   1       44.90       50.90      5.90 o 
   5   3   1       21.99       21.59      4.56 o 
   6   3   1       16.20       16.43      3.85 o 
   7   3   1        1.65        0.72      2.22 o 
  -8   4   1        0.14       -1.17      1.68 o 
  -7   4   1       11.44       11.92      2.19 o 
  -6   4   1        5.05        4.63      1.75 o 
  -5   4   1        2.07        1.56      1.06 o 
  -4   4   1        0.21        0.09      0.44 o 
  -3   4   1       58.23       57.59      2.57 o 
  -2   4   1      105.49       95.63      3.19 o 
  -1   4   1       30.69       32.83      3.63 o 
   0   4   1       93.48       78.90      3.52 o 
   1   4   1      184.46      208.02      7.21 o 
   2   4   1       96.02       99.62      4.96 o 
   3   4   1        2.41        2.82      2.16 o 
   4   4   1        4.10        4.83      4.56 o 
   5   4   1        0.84        1.30      2.39 o 
   6   4   1        5.27       -0.26      1.99 o 
  -7   5   1        0.16       -0.01      0.60 o 
  -6   5   1        0.60        0.62      0.84 o 
  -5   5   1       97.07       74.16      3.64 o 
  -4   5   1        1.40        1.48      0.84 o 
  -3   5   1        3.69        3.49      0.88 o 
  -2   5   1      173.22      186.88      6.82 o 
  -1   5   1        1.95        1.33      1.33 o 
   0   5   1      148.88      149.02      6.04 o 
   1   5   1      122.66      128.89      5.41 o 
   2   5   1        5.76        4.82      2.07 o 
   3   5   1       61.46       70.92      6.01 o 
   4   5   1        1.59        1.15      2.25 o 
   5   5   1        7.58        5.10      3.75 o 
   6   5   1        0.00       -0.09      1.78 o 
  -7   6   1        1.81        0.62      1.09 o 
  -6   6   1        6.73        6.92      2.04 o 
  -5   6   1       17.42        5.36      6.38 o 
  -4   6   1        3.26        3.03      1.01 o 
  -3   6   1       56.96       64.74      2.81 o 
  -2   6   1       94.95      101.36      4.11 o 
  -1   6   1       19.27       19.53      2.81 o 
   0   6   1        1.21        1.37      1.66 o 
   1   6   1      208.07      227.63     13.24 o 
   2   6   1       11.93       14.25      2.96 o 
   3   6   1       13.18       13.94      3.63 o 
   4   6   1        7.01        7.29      3.29 o 
   5   6   1        3.22       -0.04      1.69 o 
  -6   7   1        0.57       -0.18      2.72 o 
  -5   7   1        0.38        0.93      0.70 o 
  -4   7   1        0.13       -0.14      0.58 o 
  -3   7   1       15.02       15.91      1.46 o 
  -2   7   1       17.84       20.56      1.71 o 
  -1   7   1       14.07       12.58      3.11 o 
   0   7   1        8.31        8.38      2.22 o 
   1   7   1        2.18        2.87      2.05 o 
   2   7   1        0.18        0.65      1.90 o 
   3   7   1        1.55        2.50      2.92 o 
   4   7   1        0.58       -0.29      2.97 o 
  -6   8   1        0.40        0.90      1.53 o 
  -5   8   1        2.25        1.95      1.06 o 
  -4   8   1       24.70       20.91      2.03 o 
  -3   8   1        3.50        3.35      1.63 o 
  -2   8   1        0.02       -0.19      0.73 o 
  -1   8   1        3.39        6.05      3.05 o 
   0   8   1        2.68        2.96      3.20 o 
   1   8   1        0.05       -0.23      1.71 o 
   2   8   1        3.13        3.04      2.67 o 
   3   8   1        0.03        0.21      2.10 o 
  -4   9   1        5.30        5.41      1.86 o 
  -3   9   1        0.11        0.78      1.24 o 
  -2   9   1        0.16       -0.32      1.05 o 
  -1   9   1       12.29       22.98      7.29 o 
   0   9   1        1.60        3.63      3.72 o 
   1   9   1        9.53        3.96      4.49 o 
   2   9   1        6.88        2.29      3.55 o 
  -2  10   1        6.77        6.89      1.51 o 
  -1  10   1        0.69        2.18      3.39 o 
  -1 -10   2        2.93       -0.08      2.07 o 
   0 -10   2       11.97       18.35      5.50 o 
   1 -10   2        0.70        2.21      4.84 o 
   2 -10   2       14.70       20.24      1.97 o 
   3 -10   2        0.41        0.74      0.94 o 
  -3  -9   2        6.08        2.67      4.14 o 
  -2  -9   2        0.06       -0.68      2.77 o 
  -1  -9   2        0.50       -1.17      3.22 o 
   0  -9   2       14.61       17.34      2.95 o 
   1  -9   2        1.35        2.30      2.57 o 
   2  -9   2       50.98       67.31      4.45 o 
   3  -9   2       13.47       11.64      1.56 o 
   4  -9   2        2.46        2.30      1.33 o 
   5  -9   2        2.34        1.85      1.09 o 
  -4  -8   2        3.07        1.67      2.71 o 
  -3  -8   2        6.02        6.72      4.52 o 
  -2  -8   2       10.45       10.06      4.62 o 
  -1  -8   2        4.32        5.68      2.33 o 
   0  -8   2       15.73       17.47      3.23 o 
   1  -8   2       14.64       16.24      3.20 o 
   2  -8   2       20.86       27.88      3.48 o 
   3  -8   2        3.95        4.22      1.19 o 
   4  -8   2       38.27       24.02      5.06 o 
   5  -8   2        1.44        1.56      1.00 o 
   6  -8   2        0.69        0.51      0.83 o 
  -5  -7   2        3.55        2.41      4.28 o 
  -4  -7   2      121.85      153.06      9.69 o 
  -3  -7   2       22.17       22.76      5.22 o 
  -2  -7   2        1.28        2.00      3.24 o 
  -1  -7   2       19.42       19.32      2.68 o 
   0  -7   2       38.10       41.70      3.37 o 
   1  -7   2      174.48      188.81      9.43 o 
   2  -7   2      118.42      139.03     13.64 o 
   3  -7   2       50.63       51.76      3.93 o 
   4  -7   2       42.81       38.45      5.80 o 
   5  -7   2       13.15       14.32      3.31 o 
   6  -7   2        1.28        0.88      0.97 o 
  -6  -6   2        1.75        1.17      3.43 o 
  -5  -6   2        1.75        0.43      3.35 o 
  -4  -6   2        5.23        3.40      2.86 o 
  -3  -6   2       20.49       24.83      4.28 o 
  -2  -6   2       61.65       65.52      5.15 o 
  -1  -6   2        0.60        0.42      1.14 o 
   0  -6   2        4.93        4.53      1.36 o 
   1  -6   2       63.02       56.11      5.08 o 
   2  -6   2      114.77      117.46      3.28 o 
   3  -6   2        0.21        0.36      0.65 o 
   4  -6   2       91.79       81.66     16.21 o 
   5  -6   2        0.26        0.28      0.68 o 
   6  -6   2       19.49       18.86      6.12 o 
   7  -6   2        3.78        1.87      1.35 o 
  -6  -5   2        5.50       -0.15      1.98 o 
  -5  -5   2        9.26        6.79      3.43 o 
  -4  -5   2      471.84      608.43     24.56 o 
  -3  -5   2        0.40        0.75      1.84 o 
  -2  -5   2      514.99      648.98     29.76 o 
  -1  -5   2       11.27       11.38      2.44 o 
   0  -5   2      222.51      213.05     15.22 o 
   1  -5   2      232.40      232.89      8.98 o 
   2  -5   2      312.16      301.29      6.87 o 
   3  -5   2       56.65       60.55      3.43 o 
   4  -5   2       41.03       39.84      3.45 o 
   5  -5   2        0.05        0.29      0.57 o 
   6  -5   2        1.10        0.61      0.88 o 
   7  -5   2        2.40        1.19      1.33 o 
  -7  -4   2        3.08        0.39      3.64 o 
  -6  -4   2        6.55        4.59      4.46 o 
  -5  -4   2        1.60        1.77      3.25 o 
  -4  -4   2       35.14       33.00      4.68 o 
  -3  -4   2        1.23        3.13      3.28 o 
  -2  -4   2     3092.75     3739.67    119.25 o 
  -1  -4   2       37.07       41.12      3.14 o 
   0  -4   2       51.20       44.04      1.91 o 
   1  -4   2        6.38        5.44      1.03 o 
   2  -4   2     1282.69     1265.65     26.59 o 
   3  -4   2        7.63        8.41      1.05 o 
   4  -4   2        5.57        5.86      0.92 o 
   5  -4   2        9.50        7.83      1.28 o 
   6  -4   2        0.00        0.16      0.93 o 
   7  -4   2        4.51        5.94      2.25 o 
  -7  -3   2        7.35       -0.08      1.95 o 
  -6  -3   2       10.79        4.80      5.67 o 
  -5  -3   2        4.41        3.52      3.03 o 
  -4  -3   2       94.37      100.23      7.96 o 
  -3  -3   2        7.21        8.35      2.66 o 
  -2  -3   2      589.86      637.26     20.52 o 
  -1  -3   2      485.77      502.45     24.96 o 
   0  -3   2       67.74       73.22      2.35 o 
   1  -3   2      532.72      461.55     14.41 o 
   2  -3   2       35.16       32.14      1.13 o 
   3  -3   2       43.32       39.49      1.51 o 
   4  -3   2        7.77        7.56      1.06 o 
   5  -3   2       20.49       18.61      2.00 o 
   6  -3   2       42.11       45.17      7.72 o 
   7  -3   2        0.87        1.37      1.36 o 
  -7  -2   2        1.36        0.98      2.24 o 
  -6  -2   2       47.70       48.31      5.06 o 
  -5  -2   2       16.07       15.54      4.26 o 
  -4  -2   2       16.52       16.30      4.31 o 
  -3  -2   2      263.19      294.99     10.95 o 
  -2  -2   2       32.68       32.89      3.69 o 
  -1  -2   2      903.77      923.18     23.51 o 
   0  -2   2     9803.86    11196.36    367.80 o 
   1  -2   2      128.22       94.93      2.65 o 
   2  -2   2        2.29        1.78      0.64 o 
   3  -2   2      361.26      408.55      8.00 o 
   4  -2   2        3.07        2.73      1.03 o 
   5  -2   2       27.76       26.89      2.44 o 
   6  -2   2       39.94       40.04      5.70 o 
   7  -2   2        1.66        1.72      1.62 o 
  -8  -1   2       10.64       13.67      3.44 o 
  -7  -1   2        0.70        1.15      1.70 o 
  -6  -1   2        7.28        8.84      3.43 o 
  -5  -1   2       17.44       18.08      3.46 o 
  -4  -1   2       15.91       13.94      3.55 o 
  -3  -1   2       24.63       31.08      3.67 o 
  -2  -1   2      149.02      120.60     20.83 o 
  -1  -1   2      165.87      134.61      3.68 o 
   0  -1   2        4.74        5.40      0.30 o 
   1  -1   2       36.48       23.74      1.31 o 
   2  -1   2      430.01      384.96     15.19 o 
   3  -1   2      342.50      359.75      8.78 o 
   4  -1   2      109.71      117.54      9.23 o 
   5  -1   2        1.28        1.98      1.61 o 
   6  -1   2      180.15      215.35      8.34 o 
   7  -1   2        8.96       11.26      2.82 o 
  -8   0   2       11.96       16.31      3.92 o 
  -7   0   2        0.74        0.54      1.73 o 
  -6   0   2        6.52        3.17      2.02 o 
  -5   0   2        6.00        5.28      2.39 o 
  -4   0   2       21.94       19.79      2.67 o 
  -3   0   2       41.89       44.73      3.10 o 
  -2   0   2      296.94      266.79     19.00 o 
  -1   0   2      823.64      722.78     16.18 o 
   0   0   2     1124.82      914.55     19.78 o 
   1   0   2        3.43        3.74      0.57 o 
   2   0   2     1193.11     1147.48     57.12 o 
   3   0   2      104.50      101.07      4.50 o 
   4   0   2       12.90       12.07      1.90 o 
   5   0   2        3.07        3.44      1.97 o 
   6   0   2        0.01       -0.15      1.24 o 
   7   0   2        0.96        0.30      1.45 o 
  -8   1   2        0.20        0.93      1.62 o 
  -7   1   2        1.60        1.95      2.47 o 
  -6   1   2        0.12        0.02      1.07 o 
  -5   1   2        0.66        1.39      1.20 o 
  -4   1   2      806.48      852.02     19.78 o 
  -3   1   2      155.47      150.60      4.75 o 
  -2   1   2      322.78      299.92      7.43 o 
  -1   1   2        3.53        3.42      0.36 o 
   0   1   2     1531.14     1481.46     50.70 o 
   1   1   2       32.89       34.96      2.15 o 
   2   1   2      290.87      292.43     32.64 o 
   3   1   2        0.46        0.98      1.38 o 
   4   1   2        1.34        1.67      1.39 o 
   5   1   2      268.97      302.87      9.83 o 
   6   1   2        4.52        4.69      2.19 o 
   7   1   2        5.37        3.89      2.48 o 
  -8   2   2        2.96        2.88      2.20 o 
  -7   2   2        3.19        4.77      2.01 o 
  -6   2   2       42.68       42.50      3.40 o 
  -5   2   2        0.87        1.87      1.14 o 
  -4   2   2       33.86       30.66      2.01 o 
  -3   2   2      400.94      380.78      7.87 o 
  -2   2   2       99.39       98.50      2.21 o 
  -1   2   2      363.81      272.98      7.01 o 
   0   2   2        0.04        0.73      0.91 o 
   1   2   2      502.45      485.18     12.20 o 
   2   2   2      477.40      499.55     17.29 o 
   3   2   2       12.95       14.03      2.61 o 
   4   2   2        5.82        6.72      2.56 o 
   5   2   2        0.63        3.20      2.48 o 
   6   2   2       10.75       12.14      2.73 o 
   7   2   2        6.70        3.40      4.04 o 
  -8   3   2        0.66       -0.71      1.59 o 
  -7   3   2        3.52        3.40      2.44 o 
  -6   3   2       24.12       25.61      3.09 o 
  -5   3   2       65.05       66.46      3.10 o 
  -4   3   2       75.05       76.23      2.83 o 
  -3   3   2      576.63      566.33     21.73 o 
  -2   3   2        0.23        0.45      0.37 o 
  -1   3   2      297.42      263.94     10.52 o 
   0   3   2       12.89       16.20      1.83 o 
   1   3   2      288.36      255.40      7.32 o 
   2   3   2      457.58      513.43     17.28 o 
   3   3   2        2.42        2.38      1.87 o 
   4   3   2       41.76       51.73      5.20 o 
   5   3   2        2.62        2.39      2.44 o 
   6   3   2        0.20       -0.27      1.54 o 
  -7   4   2       17.23       18.03      2.29 o 
  -6   4   2        1.65        1.73      1.29 o 
  -5   4   2        2.42        1.74      1.08 o 
  -4   4   2       70.11       68.77      3.63 o 
  -3   4   2       16.80       18.01      1.56 o 
  -2   4   2       53.99       56.31      2.03 o 
  -1   4   2        7.08        6.20      1.78 o 
   0   4   2      219.21      193.81      5.96 o 
   1   4   2       47.16       49.97      2.90 o 
   2   4   2        6.08        7.56      2.01 o 
   3   4   2       17.75       17.85      3.02 o 
   4   4   2       25.46       32.79      5.39 o 
   5   4   2        2.58        2.88      3.01 o 
   6   4   2        0.32       -0.13      1.77 o 
  -7   5   2        0.05       -0.39      0.95 o 
  -6   5   2       10.30        7.36      1.25 o 
  -5   5   2        0.12       -0.42      1.10 o 
  -4   5   2       11.61        8.43      0.96 o 
  -3   5   2       16.26       14.74      1.55 o 
  -2   5   2        0.25        0.65      0.52 o 
  -1   5   2      165.14      145.39      7.17 o 
   0   5   2      215.79      231.50      8.37 o 
   1   5   2       13.62       12.60      2.76 o 
   2   5   2        0.32        0.26      1.42 o 
   3   5   2       15.51       14.78      3.16 o 
   4   5   2        1.01        0.60      2.81 o 
   5   5   2        1.82        0.13      1.80 o 
  -7   6   2        0.04       -0.43      1.45 o 
  -6   6   2        7.11        5.62      2.84 o 
  -5   6   2       13.26       10.49      2.87 o 
  -4   6   2        1.06        0.68      0.70 o 
  -3   6   2       39.92       40.70      1.88 o 
  -2   6   2        1.60        1.40      0.93 o 
  -1   6   2        3.87        4.96      2.21 o 
   0   6   2      100.16      109.77      5.22 o 
   1   6   2       14.51       16.12      3.12 o 
   2   6   2        6.38        6.38      2.85 o 
   3   6   2       12.97       18.64      3.64 o 
   4   6   2        2.82        0.05      1.67 o 
   5   6   2        1.31        0.13      1.90 o 
  -6   7   2        0.56        1.66      2.30 o 
  -5   7   2        0.44        0.24      1.45 o 
  -4   7   2       10.93        9.91      1.15 o 
  -3   7   2       38.12       37.41      2.48 o 
  -2   7   2       25.58       29.37      1.89 o 
  -1   7   2        0.06        0.03      1.97 o 
   0   7   2        2.91        2.67      1.87 o 
   1   7   2        2.35        1.72      2.01 o 
   2   7   2        2.68        2.98      2.61 o 
   3   7   2       38.19       44.16      5.22 o 
   4   7   2        6.88        1.03      2.63 o 
  -5   8   2        6.55        1.75      1.90 o 
  -4   8   2        3.99        2.28      1.56 o 
  -3   8   2        5.90        5.14      1.21 o 
  -2   8   2       12.09       13.77      4.22 o 
  -1   8   2        0.50       -0.27      3.30 o 
   0   8   2       54.01       57.35      6.83 o 
   1   8   2        5.43        5.95      4.28 o 
   2   8   2       12.94        7.69      7.29 o 
   3   8   2        0.96       -0.75      3.32 o 
  -4   9   2        7.34        4.33      2.21 o 
  -3   9   2        9.64        8.43      1.44 o 
  -2   9   2        1.33        0.96      1.43 o 
  -1   9   2       19.53       25.40      5.17 o 
   0   9   2       22.51       31.47      9.49 o 
   1   9   2        1.05        0.10      1.76 o 
  -1 -10   3        0.00        0.60      2.18 o 
   0 -10   3        9.74       12.43      4.75 o 
   1 -10   3        7.56       12.26      2.33 o 
   2 -10   3        4.32        4.16      1.26 o 
   3 -10   3        4.22        4.67      1.38 o 
  -3  -9   3        6.84        1.81      3.55 o 
  -2  -9   3       24.07       27.26      4.13 o 
  -1  -9   3        1.03        1.89      1.98 o 
   0  -9   3       24.42       24.14      3.61 o 
   1  -9   3       11.63       12.30      5.44 o 
   2  -9   3        0.73        0.88      0.95 o 
   3  -9   3       70.23       78.17      7.14 o 
   4  -9   3       10.94       11.00      3.46 o 
   5  -9   3        4.75        1.50      1.33 o 
  -4  -8   3        0.41        0.03      2.57 o 
  -3  -8   3       83.20      107.37      8.47 o 
  -2  -8   3        0.09        0.09      1.22 o 
  -1  -8   3        4.62        5.29      2.08 o 
   0  -8   3       47.65       44.35      4.58 o 
   1  -8   3        0.37        0.91      1.81 o 
   2  -8   3        9.06       12.50      1.43 o 
   3  -8   3        1.10        2.26      0.83 o 
   4  -8   3        0.36        0.87      0.92 o 
   5  -8   3        2.22        2.01      1.06 o 
   6  -8   3        0.25       -0.45      1.03 o 
  -5  -7   3       30.17       40.63      5.80 o 
  -4  -7   3        2.82        2.81      2.87 o 
  -3  -7   3        1.81        0.62      2.17 o 
  -2  -7   3        0.02        0.23      1.38 o 
  -1  -7   3       26.14       22.28      2.70 o 
   0  -7   3       33.81       35.83      3.85 o 
   1  -7   3       15.24       15.96      2.69 o 
   2  -7   3        0.45        1.10      0.72 o 
   3  -7   3      144.43      145.77      5.74 o 
   4  -7   3        0.17        0.08      0.63 o 
   5  -7   3        0.27        1.31      0.84 o 
   6  -7   3        0.40        0.35      0.89 o 
  -6  -6   3        0.32       -0.49      2.38 o 
  -5  -6   3        9.35        1.03      2.44 o 
  -4  -6   3        3.48        4.13      2.87 o 
  -3  -6   3      553.98      685.48     24.01 o 
  -2  -6   3        0.06        1.09      2.72 o 
  -1  -6   3       29.56       37.47      2.91 o 
   0  -6   3        0.43        0.98      1.36 o 
   1  -6   3        4.54        4.72      2.45 o 
   2  -6   3       20.11       17.29      1.26 o 
   3  -6   3       58.36       59.36      2.48 o 
   4  -6   3        0.20        0.60      1.36 o 
   5  -6   3        0.02        0.17      0.79 o 
   6  -6   3       15.41       13.61      6.34 o 
   7  -6   3        1.21        0.83      1.11 o 
  -6  -5   3        1.12       -0.48      2.66 o 
  -5  -5   3       22.27       18.29      8.01 o 
  -4  -5   3       18.38       22.05      4.92 o 
  -3  -5   3       30.56       31.20      3.95 o 
  -2  -5   3      148.45      191.09     10.04 o 
  -1  -5   3        8.45       10.32      1.71 o 
   0  -5   3       26.59       27.84      2.25 o 
   1  -5   3      557.41      573.28     21.01 o 
   2  -5   3      102.79      105.51      2.59 o 
   3  -5   3       28.87       30.38      2.22 o 
   4  -5   3        8.25        7.52      1.13 o 
   5  -5   3        5.25        5.87      0.98 o 
   6  -5   3        0.06       -0.07      0.62 o 
   7  -5   3       15.02       13.17      6.20 o 
  -7  -4   3        6.21        0.16      2.02 o 
  -6  -4   3        0.01        0.68      2.82 o 
  -5  -4   3       14.78       11.10      3.77 o 
  -4  -4   3       26.07       29.68      4.56 o 
  -3  -4   3        6.12        5.44      3.49 o 
  -2  -4   3      132.50      146.81      7.65 o 
  -1  -4   3      539.44      624.96     31.53 o 
   0  -4   3       15.67       17.42      1.81 o 
   1  -4   3     1695.18     1885.65    168.58 o 
   2  -4   3      107.59      119.02      3.51 o 
   3  -4   3        0.06        0.50      0.68 o 
   4  -4   3        1.21        0.72      0.62 o 
   5  -4   3        4.03        2.65      0.88 o 
   6  -4   3        0.19        0.52      1.09 o 
   7  -4   3       15.53       13.57      3.43 o 
  -7  -3   3        8.49       -0.55      2.28 o 
  -6  -3   3        7.59        3.16      4.23 o 
  -5  -3   3        1.88        2.38      2.73 o 
  -4  -3   3        1.07        1.45      2.39 o 
  -3  -3   3       14.62       13.55      2.87 o 
  -2  -3   3       87.17      101.60      4.76 o 
  -1  -3   3        3.19        3.27      2.24 o 
   0  -3   3      154.56      142.59      3.93 o 
   1  -3   3        0.24        0.29      0.26 o 
   2  -3   3      458.75      458.67     19.44 o 
   3  -3   3       92.62       88.35      2.76 o 
   4  -3   3       11.91       12.11      1.25 o 
   5  -3   3      124.85      149.00      4.97 o 
   6  -3   3        0.05       -0.52      1.10 o 
   7  -3   3        4.13        3.39      1.67 o 
  -7  -2   3        2.49       -0.54      6.29 o 
  -6  -2   3       14.31       15.06      3.71 o 
  -5  -2   3        6.18        5.76      3.45 o 
  -4  -2   3       21.64       25.13      4.76 o 
  -3  -2   3      373.62      437.36     14.67 o 
  -2  -2   3      120.20      115.30      4.68 o 
  -1  -2   3      208.42      185.75     13.17 o 
   0  -2   3      866.60      956.39     45.67 o 
   1  -2   3     2272.48     1838.14    107.39 o 
   2  -2   3       47.33       41.77      2.23 o 
   3  -2   3      225.96      229.02      7.66 o 
   4  -2   3       32.46       36.28      2.71 o 
   5  -2   3       75.67       78.64      4.15 o 
   6  -2   3       31.78       33.34      3.06 o 
   7  -2   3       26.61       23.86      5.14 o 
  -8  -1   3        0.40        0.06      1.65 o 
  -7  -1   3        1.05        0.80      3.52 o 
  -6  -1   3        0.37        1.48      2.16 o 
  -5  -1   3       87.22       98.16      7.78 o 
  -4  -1   3        8.61        8.44      2.48 o 
  -3  -1   3      566.37      618.26     17.18 o 
  -2  -1   3       15.15       13.81      1.98 o 
  -1  -1   3      555.79      408.68     42.57 o 
   0  -1   3      262.28      206.56     13.02 o 
   1  -1   3      121.36      110.56      5.09 o 
   2  -1   3      262.03      233.82      5.15 o 
   3  -1   3      143.84      156.77      6.31 o 
   4  -1   3      316.65      342.94     17.17 o 
   5  -1   3       17.09       15.37      2.13 o 
   6  -1   3      117.66      143.33     18.92 o 
   7  -1   3        7.44        9.03      3.16 o 
  -8   0   3        2.94        3.10      2.20 o 
  -7   0   3       11.47       14.54      2.56 o 
  -6   0   3        1.92        2.77      2.33 o 
  -5   0   3        7.49        6.50      2.49 o 
  -4   0   3      648.34      704.42     20.56 o 
  -3   0   3       80.50       80.75      4.08 o 
  -2   0   3       84.40       90.17      3.28 o 
  -1   0   3       14.70       15.65      1.63 o 
   0   0   3      194.15      163.18      3.57 o 
   1   0   3      340.42      245.83      8.46 o 
   2   0   3      247.02      269.22      7.23 o 
   3   0   3       22.01       24.97      2.33 o 
   4   0   3       67.07       76.90      4.57 o 
   5   0   3        4.64        7.19      2.67 o 
   6   0   3       13.45       18.16      2.67 o 
   7   0   3       18.22       18.47      2.86 o 
  -8   1   3        0.46        0.79      1.58 o 
  -7   1   3       19.18       23.41      2.85 o 
  -6   1   3       74.32       86.75      5.49 o 
  -5   1   3        4.91        5.80      1.52 o 
  -4   1   3      134.38      144.58      5.65 o 
  -3   1   3      101.45       91.71      3.53 o 
  -2   1   3       10.75       10.51      1.25 o 
  -1   1   3       17.43       18.17      1.81 o 
   0   1   3     1212.36     1163.65     28.06 o 
   1   1   3      120.65      109.02      6.02 o 
   2   1   3       67.42       61.79      2.86 o 
   3   1   3      271.08      293.16     23.01 o 
   4   1   3        5.81        4.82      1.67 o 
   5   1   3        0.12        0.41      1.39 o 
   6   1   3        0.00        0.93      1.69 o 
   7   1   3        0.07        0.28      1.32 o 
  -8   2   3        0.51       -0.08      1.31 o 
  -7   2   3        9.85       12.10      2.22 o 
  -6   2   3        1.17        0.51      1.37 o 
  -5   2   3        3.62        4.19      1.27 o 
  -4   2   3       10.47       11.73      1.34 o 
  -3   2   3       10.53       11.52      0.91 o 
  -2   2   3      180.76      160.53      8.30 o 
  -1   2   3     1262.26     1117.72     33.47 o 
   0   2   3       54.95       50.53      2.26 o 
   1   2   3      632.70      663.31     33.89 o 
   2   2   3       16.47       17.58      1.92 o 
   3   2   3      128.03      148.76      6.12 o 
   4   2   3       13.58       14.37      3.25 o 
   5   2   3        4.52        3.55      1.93 o 
   6   2   3        6.26        6.16      2.64 o 
   7   2   3       19.25       23.80      3.40 o 
  -8   3   3        4.55        3.96      2.18 o 
  -7   3   3        4.29        2.76      1.76 o 
  -6   3   3        0.11       -0.47      1.11 o 
  -5   3   3      108.23      116.31      4.72 o 
  -4   3   3       12.67       10.49      1.00 o 
  -3   3   3        1.87        1.29      0.36 o 
  -2   3   3       39.64       45.16      4.97 o 
  -1   3   3       46.22       44.26      3.39 o 
   0   3   3      205.02      185.81      5.68 o 
   1   3   3      418.52      405.85     19.24 o 
   2   3   3      132.04      139.14      5.35 o 
   3   3   3        7.03        5.22      2.11 o 
   4   3   3        0.81        0.01      1.28 o 
   5   3   3       17.37       15.81      6.61 o 
   6   3   3        3.21        0.09      1.32 o 
  -7   4   3        3.21        1.93      1.57 o 
  -6   4   3        4.97        3.23      1.09 o 
  -5   4   3       17.02       16.09      1.40 o 
  -4   4   3        0.08       -0.01      0.34 o 
  -3   4   3       60.36       60.29      5.93 o 
  -2   4   3      214.28      226.67      9.18 o 
  -1   4   3      117.25      126.62      6.44 o 
   0   4   3       84.01       76.78      3.45 o 
   1   4   3       50.92       54.64      3.67 o 
   2   4   3      150.62      157.32      6.54 o 
   3   4   3       26.71       25.98      3.32 o 
   4   4   3        0.50        1.42      2.34 o 
   5   4   3        4.88        2.56      2.76 o 
   6   4   3        2.75       -0.01      1.11 o 
  -7   5   3        0.36        0.24      0.98 o 
  -6   5   3        0.12        0.10      0.83 o 
  -5   5   3        4.64        3.62      0.82 o 
  -4   5   3        2.57        1.39      1.75 o 
  -3   5   3        8.05        6.92      0.86 o 
  -2   5   3       84.09       91.30      2.82 o 
  -1   5   3       59.93       60.95      6.20 o 
   0   5   3        0.51        1.12      1.30 o 
   1   5   3       84.59       97.02      4.96 o 
   2   5   3       13.80       13.01      2.79 o 
   3   5   3        5.44        7.56      2.78 o 
   4   5   3       33.74       39.20      4.70 o 
   5   5   3        5.20       -0.16      1.88 o 
  -7   6   3        1.92        0.51      0.86 o 
  -6   6   3        2.11        1.66      2.45 o 
  -5   6   3        1.25        0.85      1.69 o 
  -4   6   3       79.25       81.99      6.35 o 
  -3   6   3       95.62      107.22      5.31 o 
  -2   6   3       24.36       27.05      2.61 o 
  -1   6   3       58.82       56.54      6.59 o 
   0   6   3       49.46       52.03      9.24 o 
   1   6   3       15.90       17.43      2.90 o 
   2   6   3        3.60        2.63      3.00 o 
   3   6   3        1.00        0.27      2.39 o 
   4   6   3        3.29        0.07      1.67 o 
  -6   7   3        0.32        1.48      3.75 o 
  -5   7   3        3.26        4.67      2.06 o 
  -4   7   3        0.88        0.29      0.65 o 
  -3   7   3        3.68        3.05      1.16 o 
  -2   7   3       34.36       33.82      7.93 o 
  -1   7   3       65.68       69.66      8.80 o 
   0   7   3        0.12       -0.73      2.27 o 
   1   7   3        7.13        7.57      2.69 o 
   2   7   3       32.31       29.80      4.29 o 
   3   7   3       27.28       30.72      5.70 o 
   4   7   3        0.33        0.13      2.05 o 
  -5   8   3        2.87        1.54      1.74 o 
  -4   8   3        1.24        0.77      0.83 o 
  -3   8   3        0.43       -0.10      0.52 o 
  -2   8   3       40.93       43.00      6.48 o 
  -1   8   3        1.63        3.27      3.02 o 
   0   8   3        5.58        5.17      3.69 o 
   1   8   3        0.21        0.80      2.10 o 
   2   8   3        2.66        0.76      2.40 o 
  -4   9   3        0.29        1.79      2.20 o 
  -3   9   3        7.57        8.57      3.80 o 
  -2   9   3       30.46       30.99      2.45 o 
  -1   9   3       13.97       18.29      5.08 o 
   0   9   3       22.41       34.68     10.40 o 
   1   9   3       19.36       27.45      7.65 o 
  -1 -10   4       13.05       10.04      7.65 o 
   0 -10   4        0.14        1.06      2.90 o 
   1 -10   4        0.19        0.64      1.42 o 
   2 -10   4       12.90       16.55      1.79 o 
   3 -10   4        6.85        7.27      1.28 o 
  -3  -9   4        2.50        0.09      1.74 o 
  -2  -9   4       30.45       34.33      4.35 o 
  -1  -9   4        8.90        7.41      2.55 o 
   0  -9   4        4.00        3.02      2.07 o 
   1  -9   4        4.89        3.97      1.70 o 
   2  -9   4        0.24        0.55      0.73 o 
   3  -9   4        0.07        0.55      0.71 o 
   4  -9   4       15.35       12.24      3.52 o 
   5  -9   4        2.04        0.63      0.87 o 
  -4  -8   4        8.41        2.69      3.52 o 
  -3  -8   4        0.70        0.99      2.92 o 
  -2  -8   4       14.76       24.03      4.53 o 
  -1  -8   4        0.12        0.26      1.31 o 
   0  -8   4       18.08       20.81      2.40 o 
   1  -8   4        3.93        3.27      2.27 o 
   2  -8   4       34.58       36.29      1.81 o 
   3  -8   4        1.55        0.99      0.79 o 
   4  -8   4        3.72        2.06      0.83 o 
   5  -8   4        4.92        5.54      1.24 o 
  -5  -7   4        8.72        2.23      4.08 o 
  -4  -7   4       73.54       88.96     12.86 o 
  -3  -7   4       13.31       12.35      3.23 o 
  -2  -7   4        6.63        6.58      2.38 o 
  -1  -7   4        0.50        1.98      1.53 o 
   0  -7   4       16.08       18.37      2.06 o 
   1  -7   4       31.31       38.03      3.54 o 
   2  -7   4       85.80       99.36      3.61 o 
   3  -7   4        0.90        1.48      0.95 o 
   4  -7   4        0.68        0.50      0.68 o 
   5  -7   4        1.98        0.88      1.06 o 
   6  -7   4        1.26        1.21      1.53 o 
  -6  -6   4        0.00        0.61      2.40 o 
  -5  -6   4       14.67       16.79      4.03 o 
  -4  -6   4       13.64       12.44      4.41 o 
  -3  -6   4       36.19       41.23      5.13 o 
  -2  -6   4       29.52       29.94      3.52 o 
  -1  -6   4        2.08        3.37      2.12 o 
   0  -6   4      115.41      138.91      9.58 o 
   1  -6   4       84.36       85.05      3.31 o 
   2  -6   4      211.59      218.31      5.31 o 
   3  -6   4        1.56        1.40      0.53 o 
   4  -6   4       14.30        9.66      2.01 o 
   5  -6   4        1.44        1.08      0.99 o 
   6  -6   4        0.91        0.82      1.02 o 
   7  -6   4        0.39        0.15      0.87 o 
  -6  -5   4        0.57       -0.56      2.43 o 
  -5  -5   4        7.87        4.62      3.16 o 
  -4  -5   4        0.05       -1.18      2.42 o 
  -3  -5   4        2.37        2.57      3.13 o 
  -2  -5   4       33.57       35.47      3.31 o 
  -1  -5   4       23.95       28.72      2.46 o 
   0  -5   4      273.26      313.71      8.40 o 
   1  -5   4        6.29        7.39      1.06 o 
   2  -5   4      145.72      119.98      9.75 o 
   3  -5   4       13.73       15.17      0.99 o 
   4  -5   4      173.72      181.90      8.67 o 
   5  -5   4        1.39        0.66      0.80 o 
   6  -5   4        3.76        1.86      1.31 o 
   7  -5   4        0.90        0.99      1.45 o 
  -7  -4   4        5.51       -0.75      3.37 o 
  -6  -4   4        1.20        1.79      2.67 o 
  -5  -4   4        0.30       -0.23      2.39 o 
  -4  -4   4       52.89       56.52      6.46 o 
  -3  -4   4       15.22       18.69      3.31 o 
  -2  -4   4        3.17        1.36      1.60 o 
  -1  -4   4      194.29      217.07      7.38 o 
   0  -4   4       49.84       43.29      6.55 o 
   1  -4   4      611.57      646.73     57.76 o 
   2  -4   4      183.91      155.65      3.22 o 
   3  -4   4      108.26      108.41      3.28 o 
   4  -4   4       12.99       10.56      1.24 o 
   5  -4   4        0.15        0.25      0.71 o 
   6  -4   4        0.46        0.72      0.93 o 
   7  -4   4       23.39       24.19      7.51 o 
  -7  -3   4        0.49       -0.55      2.20 o 
  -6  -3   4       17.37        7.64      6.45 o 
  -5  -3   4       17.85       23.16      4.36 o 
  -4  -3   4       28.71       30.38      4.34 o 
  -3  -3   4       58.78       70.44      5.56 o 
  -2  -3   4      395.76      429.40     12.42 o 
  -1  -3   4       36.12       31.84      2.21 o 
   0  -3   4       20.47       16.95      1.98 o 
   1  -3   4       67.29       57.55      4.04 o 
   2  -3   4      129.85      122.70      3.12 o 
   3  -3   4      125.85      136.57      6.68 o 
   4  -3   4        0.15       -0.05      0.48 o 
   5  -3   4      142.55      156.84     13.86 o 
   6  -3   4       75.40       72.95     13.58 o 
   7  -3   4        0.41        0.16      1.06 o 
  -7  -2   4        9.13       12.12      3.60 o 
  -6  -2   4        0.04       -0.12      2.37 o 
  -5  -2   4      155.25      166.63     25.91 o 
  -4  -2   4       10.61        9.89      3.75 o 
  -3  -2   4       33.75       37.05      3.74 o 
  -2  -2   4      287.61      304.30      8.69 o 
  -1  -2   4      123.49      122.59      5.35 o 
   0  -2   4      560.83      539.04     11.84 o 
   1  -2   4      147.65      145.55      6.73 o 
   2  -2   4       48.75       43.62      3.40 o 
   3  -2   4      154.47      177.85      3.89 o 
   4  -2   4       48.85       53.58      2.50 o 
   5  -2   4      156.19      188.25      6.88 o 
   6  -2   4       30.44       30.73      4.88 o 
   7  -2   4        9.47        9.38      2.28 o 
  -8  -1   4        3.90        2.71      2.69 o 
  -7  -1   4        5.11        7.51      3.10 o 
  -6  -1   4       19.35       21.38      3.74 o 
  -5  -1   4       18.84       18.92      3.55 o 
  -4  -1   4       16.46       17.00      2.82 o 
  -3  -1   4       40.41       45.01      3.02 o 
  -2  -1   4        8.52        8.26      1.44 o 
  -1  -1   4      286.72      259.17      6.26 o 
   0  -1   4      336.73      263.58     22.87 o 
   1  -1   4       42.49       33.02      1.11 o 
   2  -1   4        4.33        5.49      0.71 o 
   3  -1   4       31.89       30.51      1.77 o 
   4  -1   4        6.88        4.61      1.73 o 
   5  -1   4       14.56       15.09      3.31 o 
   6  -1   4        7.72        8.14      2.11 o 
   7  -1   4        9.26       10.65      3.05 o 
  -8   0   4        3.02        2.58      3.24 o 
  -7   0   4        3.43        4.02      2.03 o 
  -6   0   4        4.70        4.88      2.81 o 
  -5   0   4        4.79        5.06      2.26 o 
  -4   0   4      191.01      204.86      7.80 o 
  -3   0   4       92.30       98.36      3.87 o 
  -2   0   4      539.66      494.79     12.30 o 
  -1   0   4      642.20      557.74     13.30 o 
   0   0   4       80.49       67.37      2.81 o 
   1   0   4        2.10        1.49      0.61 o 
   2   0   4     1728.09     1590.76    141.72 o 
   3   0   4       76.03       85.28      3.24 o 
   4   0   4        7.24        9.25      1.88 o 
   5   0   4        9.25       12.16      2.12 o 
   6   0   4       50.22       54.82      3.81 o 
   7   0   4       13.96       14.11      6.42 o 
  -8   1   4        0.82        1.27      1.64 o 
  -7   1   4       11.10       12.74      2.80 o 
  -6   1   4       33.01       38.26      3.28 o 
  -5   1   4       15.50       12.10      3.01 o 
  -4   1   4      107.12      110.98      4.82 o 
  -3   1   4      228.17      234.97     10.81 o 
  -2   1   4       87.61       79.83      9.18 o 
  -1   1   4       68.83       68.09      3.48 o 
   0   1   4       53.30       34.64      1.44 o 
   1   1   4      460.08      420.68     22.63 o 
   2   1   4      192.81      182.91     19.19 o 
   3   1   4        8.70        6.22      1.37 o 
   4   1   4       36.20       46.44      3.06 o 
   5   1   4        3.56        5.99      2.17 o 
   6   1   4        4.46        4.79      2.06 o 
   7   1   4        0.03       -0.08      1.19 o 
  -8   2   4        0.27        0.39      1.37 o 
  -7   2   4       23.60       23.73      3.02 o 
  -6   2   4        3.74        3.81      1.44 o 
  -5   2   4        6.18        7.88      1.48 o 
  -4   2   4       34.14       31.61      1.69 o 
  -3   2   4        3.46        1.80      0.63 o 
  -2   2   4       72.05       71.02      3.87 o 
  -1   2   4     1110.96      954.49     28.09 o 
   0   2   4       23.22       25.09      1.54 o 
   1   2   4      445.10      348.12     13.02 o 
   2   2   4        2.64        1.11      0.95 o 
   3   2   4      124.59      142.03      7.74 o 
   4   2   4       33.98       41.14      3.06 o 
   5   2   4       27.61       32.74      3.20 o 
   6   2   4        4.97        2.25      2.05 o 
  -8   3   4        2.78        2.25      2.19 o 
  -7   3   4        2.43        2.04      1.64 o 
  -6   3   4        3.62        3.15      1.97 o 
  -5   3   4        0.98        0.74      0.76 o 
  -4   3   4       30.85       31.03      1.40 o 
  -3   3   4        0.27        0.18      1.12 o 
  -2   3   4      224.47      246.55     11.85 o 
  -1   3   4      198.39      221.58      9.74 o 
   0   3   4       49.17       57.62      3.69 o 
   1   3   4       11.52       10.26      1.62 o 
   2   3   4       51.95       63.33      3.96 o 
   3   3   4       16.19       17.51      2.71 o 
   4   3   4       15.63       13.16      6.10 o 
   5   3   4        1.63        1.29      1.74 o 
   6   3   4        1.53       -0.01      1.27 o 
  -7   4   4        0.03        0.20      1.00 o 
  -6   4   4        0.11        0.10      0.69 o 
  -5   4   4       58.97       50.93      2.47 o 
  -4   4   4       43.04       42.39      6.26 o 
  -3   4   4        6.47        6.59      2.30 o 
  -2   4   4       19.01       22.99      2.73 o 
  -1   4   4       60.85       64.73      4.53 o 
   0   4   4      344.31      340.82     14.15 o 
   1   4   4        5.45        5.23      1.66 o 
   2   4   4       17.61       18.68      3.00 o 
   3   4   4        4.06        2.47      2.24 o 
   4   4   4        0.08       -0.15      1.71 o 
   5   4   4        3.98        1.93      1.99 o 
  -7   5   4        1.54        1.72      0.99 o 
  -6   5   4        0.65        1.32      0.77 o 
  -5   5   4       11.34        9.92      2.96 o 
  -4   5   4        0.56        3.45      3.87 o 
  -3   5   4      157.94      190.89     10.37 o 
  -2   5   4      182.92      207.18      8.78 o 
  -1   5   4        1.74        2.81      3.23 o 
   0   5   4        4.31        6.92      4.02 o 
   1   5   4       52.98       48.28      3.74 o 
   2   5   4        5.70        5.49      3.69 o 
   3   5   4       14.63       11.11      4.96 o 
   4   5   4       51.41       59.96      5.67 o 
   5   5   4        1.27        0.03      1.49 o 
  -7   6   4        0.14       -1.21      4.29 o 
  -6   6   4        4.57        2.96      2.84 o 
  -5   6   4        3.30        2.27      2.18 o 
  -4   6   4       65.24       72.35      6.44 o 
  -3   6   4       62.91       64.94      5.60 o 
  -2   6   4        4.13        4.76      0.77 o 
  -1   6   4       26.23       22.92      5.77 o 
   0   6   4        0.41       -0.27      1.87 o 
   1   6   4       32.76       35.11      3.70 o 
   2   6   4       48.29       53.36      5.00 o 
   3   6   4        7.45        3.91      3.27 o 
   4   6   4        2.83        0.14      1.86 o 
  -6   7   4        6.79        6.41      3.17 o 
  -5   7   4        7.70        8.40      3.22 o 
  -4   7   4        2.20        2.63      2.36 o 
  -3   7   4       61.29       58.12      8.25 o 
  -2   7   4       18.95       17.02      1.17 o 
  -1   7   4        3.61        4.08      2.75 o 
   0   7   4       14.31       15.72      4.26 o 
   1   7   4        0.87        1.30      2.48 o 
   2   7   4        6.75        3.57      4.02 o 
   3   7   4        3.03       -0.05      1.91 o 
  -5   8   4        2.89        3.28      2.23 o 
  -4   8   4        4.02        2.57      2.00 o 
  -3   8   4        0.06       -0.06      0.41 o 
  -2   8   4       52.18       48.72      3.52 o 
  -1   8   4       36.05       41.27      5.99 o 
   0   8   4        1.15        1.03      4.81 o 
   1   8   4        0.32        0.24      1.88 o 
   2   8   4        2.97        1.34      4.17 o 
  -3   9   4        0.75        0.87      2.87 o 
  -2   9   4       27.77       34.18      4.03 o 
  -1   9   4        7.86        8.83      4.53 o 
   0   9   4       11.79       15.63      5.56 o 
  -1 -10   5        8.20        2.92      3.10 o 
   0 -10   5        2.60        2.60      3.33 o 
   1 -10   5        1.16        0.87      1.73 o 
   2 -10   5        0.12        0.42      1.05 o 
   3 -10   5       11.75       13.96      2.63 o 
  -3  -9   5       11.25        8.49      6.61 o 
  -2  -9   5        0.01       -0.31      1.58 o 
  -1  -9   5        0.08       -0.41      2.43 o 
   0  -9   5        1.41        1.45      2.40 o 
   1  -9   5        0.30        0.11      0.99 o 
   2  -9   5        1.35        2.24      1.08 o 
   3  -9   5       38.05       33.20      5.54 o 
   4  -9   5        0.00       -0.09      0.76 o 
  -4  -8   5        0.58        1.78      4.57 o 
  -3  -8   5       13.45        6.66      5.76 o 
  -2  -8   5        1.58        2.95      1.97 o 
  -1  -8   5       20.99       26.50      4.33 o 
   0  -8   5       16.39       14.79      2.30 o 
   1  -8   5        1.36        1.44      1.28 o 
   2  -8   5        5.44        8.09      1.15 o 
   3  -8   5        2.16        1.74      0.79 o 
   4  -8   5        0.07        0.36      0.81 o 
   5  -8   5        0.60        0.14      0.59 o 
  -5  -7   5        4.71        1.24      2.50 o 
  -4  -7   5       12.58       14.82      5.97 o 
  -3  -7   5       22.55       23.84      3.59 o 
  -2  -7   5        4.46        4.59      2.04 o 
  -1  -7   5       19.07       18.10      2.30 o 
   0  -7   5        2.15        1.82      1.23 o 
   1  -7   5       14.32       17.90      1.98 o 
   2  -7   5        7.89        7.90      0.92 o 
   3  -7   5      142.57      111.65     17.47 o 
   4  -7   5        1.62        0.89      0.80 o 
   5  -7   5        0.06        0.11      0.39 o 
   6  -7   5        0.11        0.17      1.42 o 
  -6  -6   5        0.30        0.45      2.24 o 
  -5  -6   5        6.79        3.22      2.84 o 
  -4  -6   5        0.00        0.35      1.59 o 
  -3  -6   5        1.23        1.74      2.29 o 
  -2  -6   5        0.13        1.12      1.67 o 
  -1  -6   5       44.60       53.07      3.26 o 
   0  -6   5      130.28      159.34     11.40 o 
   1  -6   5       10.68       14.17      1.60 o 
   2  -6   5        1.36        1.38      0.54 o 
   3  -6   5        1.30        2.01      0.70 o 
   4  -6   5       23.97       18.03      1.63 o 
   5  -6   5       17.79       13.47      2.89 o 
   6  -6   5       12.05       17.30      3.84 o 
  -6  -5   5        6.09        2.06      3.65 o 
  -5  -5   5        3.87        3.52      2.94 o 
  -4  -5   5        0.77        1.01      2.74 o 
  -3  -5   5        7.12        7.53      2.73 o 
  -2  -5   5       13.00       17.73      3.48 o 
  -1  -5   5        5.22        5.34      1.39 o 
   0  -5   5       64.73       68.24      7.75 o 
   1  -5   5       19.28       22.74      1.61 o 
   2  -5   5       66.25       68.93      2.49 o 
   3  -5   5        3.60        2.55      0.64 o 
   4  -5   5      127.30      138.74     14.27 o 
   5  -5   5       45.46       47.47      5.19 o 
   6  -5   5       12.75        6.77      4.68 o 
   7  -5   5        0.39        0.13      0.68 o 
  -7  -4   5        0.02        0.24      2.20 o 
  -6  -4   5       10.21        5.85      3.42 o 
  -5  -4   5        0.76        0.41      2.05 o 
  -4  -4   5        0.58        2.82      2.55 o 
  -3  -4   5        0.71        0.68      1.77 o 
  -2  -4   5       95.32       97.22      5.37 o 
  -1  -4   5      265.17      301.74      9.11 o 
   0  -4   5      119.00      127.38      3.31 o 
   1  -4   5        0.07        0.30      0.54 o 
   2  -4   5       15.49       10.20      3.73 o 
   3  -4   5        1.08        1.20      0.65 o 
   4  -4   5      192.91      198.45      6.78 o 
   5  -4   5       63.45       66.06      3.41 o 
   6  -4   5        0.08        0.23      0.63 o 
   7  -4   5        0.49        0.36      0.81 o 
  -7  -3   5        2.74        4.40      3.64 o 
  -6  -3   5       13.18        6.73      3.45 o 
  -5  -3   5        4.05        4.27      5.05 o 
  -4  -3   5        0.70        3.08      2.53 o 
  -3  -3   5      240.60      280.53     10.69 o 
  -2  -3   5      109.21      102.00      9.95 o 
  -1  -3   5       99.64      104.43      4.23 o 
   0  -3   5       22.67       20.20      1.01 o 
   1  -3   5       17.74       19.05      2.09 o 
   2  -3   5        0.68        0.43      0.20 o 
   3  -3   5      122.66      107.29      6.10 o 
   4  -3   5        7.01        7.18      1.05 o 
   5  -3   5       58.51       64.92      3.10 o 
   6  -3   5       52.12       42.99     11.05 o 
   7  -3   5        1.88        0.99      1.22 o 
  -7  -2   5        2.10        1.44      2.60 o 
  -6  -2   5        5.81        4.15      2.93 o 
  -5  -2   5        8.57        8.91      3.17 o 
  -4  -2   5       35.62       39.21      6.80 o 
  -3  -2   5       54.86       64.48      4.68 o 
  -2  -2   5      106.43      116.35      4.91 o 
  -1  -2   5      119.52      109.06      3.67 o 
   0  -2   5      113.73      106.76      2.23 o 
   1  -2   5      514.47      453.81      9.89 o 
   2  -2   5      167.39      170.34      4.54 o 
   3  -2   5       90.54       88.96      3.04 o 
   4  -2   5       20.62       23.65      1.97 o 
   5  -2   5      146.07      148.97     14.63 o 
   6  -2   5       27.03       26.41      6.03 o 
   7  -2   5        0.85        0.58      1.22 o 
  -8  -1   5        0.10        0.78      2.09 o 
  -7  -1   5        8.63        6.60      2.96 o 
  -6  -1   5       49.31       45.64      5.03 o 
  -5  -1   5       15.71       16.39      3.38 o 
  -4  -1   5       42.64       49.58      3.89 o 
  -3  -1   5        2.35        1.80      1.71 o 
  -2  -1   5      709.84      719.15     18.17 o 
  -1  -1   5       68.03       71.30      3.16 o 
   0  -1   5      968.69      817.67     28.04 o 
   1  -1   5        0.46        0.12      0.32 o 
   2  -1   5        0.08        1.07      0.58 o 
   3  -1   5      228.84      303.98      9.50 o 
   4  -1   5       26.14       35.83      2.91 o 
   5  -1   5       14.75       15.36      1.97 o 
   6  -1   5        1.99        1.47      1.33 o 
   7  -1   5        3.09        3.15      1.50 o 
  -8   0   5        1.37        1.35      1.80 o 
  -7   0   5        0.19       -0.05      1.71 o 
  -6   0   5        5.32        3.58      2.41 o 
  -5   0   5       51.98       55.48      4.94 o 
  -4   0   5       59.76       57.29      3.73 o 
  -3   0   5      100.33      108.64      4.13 o 
  -2   0   5       89.75       72.58      2.74 o 
  -1   0   5       51.29       53.10      2.43 o 
   0   0   5        7.15        6.56      0.81 o 
   1   0   5      575.28      546.73      9.61 o 
   2   0   5      658.41      710.13     28.61 o 
   3   0   5       25.78       32.55      2.47 o 
   4   0   5        5.96        6.78      1.86 o 
   5   0   5        9.18       10.18      2.10 o 
   6   0   5        1.35        1.82      1.53 o 
   7   0   5        8.87        3.48      1.85 o 
  -8   1   5        2.09        2.31      2.20 o 
  -7   1   5        4.45        5.81      2.02 o 
  -6   1   5        5.11        5.54      1.74 o 
  -5   1   5        0.40        2.00      1.79 o 
  -4   1   5        0.23        0.57      1.22 o 
  -3   1   5       24.23       24.72      1.98 o 
  -2   1   5       12.07        7.17      1.57 o 
  -1   1   5      141.20      156.88      6.29 o 
   0   1   5       13.08       14.37      1.31 o 
   1   1   5       29.71       23.25      1.39 o 
   2   1   5       17.15       16.91      1.36 o 
   3   1   5       80.16       79.26     11.25 o 
   4   1   5       11.57       12.50      2.59 o 
   5   1   5        0.63        0.78      1.36 o 
   6   1   5        6.52        4.27      2.13 o 
  -8   2   5        0.88       -0.05      1.04 o 
  -7   2   5        5.87        3.97      2.44 o 
  -6   2   5       32.35       36.50      2.89 o 
  -5   2   5       11.10       12.67      2.05 o 
  -4   2   5        1.74        1.96      1.00 o 
  -3   2   5       95.38       97.89      2.59 o 
  -2   2   5      623.26      550.79     20.11 o 
  -1   2   5     1452.02     1127.29     49.49 o 
   0   2   5        2.71        1.84      0.87 o 
   1   2   5       31.56       33.28      2.67 o 
   2   2   5        5.02        4.15      1.28 o 
   3   2   5      118.81      119.63      5.37 o 
   4   2   5        1.02        3.12      1.68 o 
   5   2   5       27.08       28.26      3.44 o 
   6   2   5        4.52        1.33      1.85 o 
  -8   3   5        2.00        0.01      1.01 o 
  -7   3   5        3.84        3.99      1.88 o 
  -6   3   5        1.03        0.50      1.13 o 
  -5   3   5        0.73       -0.06      0.53 o 
  -4   3   5       66.07       67.72      2.70 o 
  -3   3   5       26.70       27.57      3.23 o 
  -2   3   5       78.70       89.73      7.20 o 
  -1   3   5        4.32        4.14      0.60 o 
   0   3   5      144.73      138.36      4.18 o 
   1   3   5       18.88       15.84      1.46 o 
   2   3   5        9.88        8.95      1.50 o 
   3   3   5       70.39       79.83      3.80 o 
   4   3   5       69.08       75.49      4.34 o 
   5   3   5        2.34        1.67      1.84 o 
   6   3   5        4.88        0.26      2.18 o 
  -7   4   5        0.99        0.01      0.58 o 
  -6   4   5        4.08        4.29      1.26 o 
  -5   4   5      124.48      123.83     14.10 o 
  -4   4   5      185.80      211.63     11.22 o 
  -3   4   5        9.86       10.07      2.78 o 
  -2   4   5       79.07       73.28     13.92 o 
  -1   4   5        0.03        0.11      0.32 o 
   0   4   5       50.99       52.82      4.23 o 
   1   4   5       79.64       84.69      4.35 o 
   2   4   5       17.32       13.65      2.55 o 
   3   4   5       80.75       81.56      6.41 o 
   4   4   5        0.41       -0.26      1.38 o 
   5   4   5        0.20        0.04      1.85 o 
  -7   5   5        0.94        0.14      0.61 o 
  -6   5   5        0.21       -0.76      2.21 o 
  -5   5   5       10.64        8.86      2.96 o 
  -4   5   5       51.28       57.93      8.37 o 
  -3   5   5      120.07      146.00      6.74 o 
  -2   5   5        1.03        0.92      1.75 o 
  -1   5   5        1.16        2.12      3.23 o 
   0   5   5        4.12        2.81      3.75 o 
   1   5   5        1.20        0.52      2.35 o 
   2   5   5       38.58       36.11      3.79 o 
   3   5   5        9.89        6.81      5.62 o 
   4   5   5        2.37        0.69      1.96 o 
  -6   6   5       31.21       37.28      8.56 o 
  -5   6   5        0.01        0.73      1.97 o 
  -4   6   5        3.23        4.12      2.24 o 
  -3   6   5       88.94       98.65      8.72 o 
  -2   6   5        3.99        2.94      0.63 o 
  -1   6   5       14.58       16.90      5.59 o 
   0   6   5       35.23       39.33      5.20 o 
   1   6   5        0.62        0.54      1.73 o 
   2   6   5       21.13       18.53      3.70 o 
   3   6   5        0.78        0.04      1.57 o 
   4   6   5        1.80        0.07      1.30 o 
  -6   7   5       11.20       11.61      3.90 o 
  -5   7   5        2.49        2.25      2.08 o 
  -4   7   5        0.41        0.54      1.96 o 
  -3   7   5      111.01      131.68     12.94 o 
  -2   7   5        6.23        6.70      0.99 o 
  -1   7   5       13.00       12.09      3.72 o 
   0   7   5       25.35       26.94      5.14 o 
   1   7   5        3.30        3.27      3.00 o 
   2   7   5        0.05       -0.16      1.84 o 
   3   7   5        9.02        0.05      3.05 o 
  -4   8   5        0.29       -0.32      1.54 o 
  -3   8   5        3.92        1.41      3.19 o 
  -2   8   5       18.42       16.25      2.18 o 
  -1   8   5       29.98       36.70      6.08 o 
   0   8   5        3.76        3.69      6.08 o 
   1   8   5        0.70        0.88      3.51 o 
  -1 -10   6        0.12       -0.85      2.61 o 
   0 -10   6        1.71        1.95      1.65 o 
   1 -10   6        2.85        3.10      2.23 o 
   2 -10   6       12.20       12.11      1.54 o 
   3 -10   6        0.60        0.14      0.93 o 
  -3  -9   6        0.18        0.71      2.18 o 
  -2  -9   6        0.03       -0.61      1.73 o 
  -1  -9   6        8.43        7.48      3.24 o 
   0  -9   6        0.10        0.54      1.82 o 
   1  -9   6        0.07        0.43      1.48 o 
   2  -9   6        2.24        3.58      0.79 o 
   3  -9   6        5.71        5.02      2.20 o 
   4  -9   6        1.11        2.27      2.54 o 
  -4  -8   6        0.37        1.11      3.23 o 
  -3  -8   6        2.40        2.16      2.37 o 
  -2  -8   6        4.93        2.89      2.50 o 
  -1  -8   6        5.63        6.74      1.82 o 
   0  -8   6        0.06       -0.06      1.05 o 
   1  -8   6        0.33       -0.22      1.20 o 
   2  -8   6       19.64       20.13      1.41 o 
   3  -8   6        4.63        3.64      0.96 o 
   4  -8   6       14.08        6.33      2.86 o 
   5  -8   6        2.53        0.00      0.97 o 
  -5  -7   6        0.22        0.44      3.22 o 
  -4  -7   6        0.69        0.82      1.93 o 
  -3  -7   6        1.54        0.44      1.56 o 
  -2  -7   6        8.42        8.26      2.15 o 
  -1  -7   6       39.17       44.47      3.08 o 
   0  -7   6       33.39       36.52      2.83 o 
   1  -7   6        0.84        1.43      1.21 o 
   2  -7   6        7.98        7.31      0.87 o 
   3  -7   6      115.02      130.85     11.50 o 
   4  -7   6       42.86       31.95      7.56 o 
   5  -7   6       10.26        7.59      1.93 o 
   6  -7   6        0.46        0.18      1.53 o 
  -6  -6   6        0.05       -0.86      2.53 o 
  -5  -6   6        1.23        0.26      1.97 o 
  -4  -6   6        4.82        4.72      2.79 o 
  -3  -6   6        4.59        3.91      2.53 o 
  -2  -6   6        0.10       -0.23      1.61 o 
  -1  -6   6       56.72       59.58      3.30 o 
   0  -6   6       17.46       14.52      1.54 o 
   1  -6   6       26.54       24.68      1.86 o 
   2  -6   6        7.04        6.33      0.61 o 
   3  -6   6       52.81       43.44     10.75 o 
   4  -6   6        0.16        0.14      0.45 o 
   5  -6   6        0.48        0.34      0.70 o 
   6  -6   6       12.51       22.99      3.17 o 
  -6  -5   6        0.31        0.35      2.21 o 
  -5  -5   6        1.00        1.42      2.36 o 
  -4  -5   6        6.33        4.65      2.69 o 
  -3  -5   6        0.14        0.23      1.43 o 
  -2  -5   6       18.52       20.57      2.58 o 
  -1  -5   6        1.18        1.02      1.02 o 
   0  -5   6        0.78        2.01      0.86 o 
   1  -5   6       12.66       15.62      1.47 o 
   2  -5   6       53.46       61.62      4.57 o 
   3  -5   6        5.42        6.44      1.68 o 
   4  -5   6       23.70       19.35      4.62 o 
   5  -5   6       46.97       11.32      2.98 o 
   6  -5   6        1.18        0.92      0.94 o 
  -7  -4   6        0.16       -0.97      2.61 o 
  -6  -4   6        1.29       -0.71      2.36 o 
  -5  -4   6       36.82       41.48      6.37 o 
  -4  -4   6        1.08        2.45      2.45 o 
  -3  -4   6       34.70       34.99      4.71 o 
  -2  -4   6      300.96      349.81     11.03 o 
  -1  -4   6        2.25        3.23      1.29 o 
   0  -4   6      182.67      206.77      6.36 o 
   1  -4   6      138.12      138.62      6.56 o 
   2  -4   6        5.68        7.23      2.12 o 
   3  -4   6       24.80       26.95      2.41 o 
   4  -4   6      375.32      374.15     31.54 o 
   5  -4   6       39.75       45.49      4.20 o 
   6  -4   6        1.90        0.21      0.63 o 
   7  -4   6        0.05        0.07      0.80 o 
  -7  -3   6        1.83        3.50      3.20 o 
  -6  -3   6        7.73        7.08      3.81 o 
  -5  -3   6        6.11        5.06      4.02 o 
  -4  -3   6       46.15       51.61      5.01 o 
  -3  -3   6      152.15      172.87     11.20 o 
  -2  -3   6        0.25       -0.15      0.82 o 
  -1  -3   6        0.09        0.06      0.58 o 
   0  -3   6        0.89        0.49      0.45 o 
   1  -3   6      105.31      116.79      5.56 o 
   2  -3   6        0.10        0.93      0.92 o 
   3  -3   6       42.40       30.95      4.55 o 
   4  -3   6        5.86        3.86      0.69 o 
   5  -3   6        5.76        4.14      1.40 o 
   6  -3   6       12.27        8.47      3.54 o 
   7  -3   6        0.45       -0.18      1.03 o 
  -7  -2   6        1.57        0.56      2.49 o 
  -6  -2   6       14.52       19.35      3.97 o 
  -5  -2   6        2.68        2.63      2.50 o 
  -4  -2   6        0.01        1.22      2.47 o 
  -3  -2   6        0.03        0.88      1.51 o 
  -2  -2   6        0.11       -0.36      1.04 o 
  -1  -2   6       12.98       15.09      1.17 o 
   0  -2   6      268.68      256.51      9.90 o 
   1  -2   6      272.65      276.24      7.41 o 
   2  -2   6      320.84      329.54      9.85 o 
   3  -2   6        1.19        1.78      0.58 o 
   4  -2   6       21.48       22.23      1.70 o 
   5  -2   6       28.54       28.33      3.04 o 
   6  -2   6       16.02       16.36      5.64 o 
   7  -2   6        1.61        0.50      1.28 o 
  -8  -1   6        0.02       -1.50      2.81 o 
  -7  -1   6        2.67        0.66      2.11 o 
  -6  -1   6        5.21        3.94      2.59 o 
  -5  -1   6        0.00        0.29      1.24 o 
  -4  -1   6       39.95       35.38      3.92 o 
  -3  -1   6       66.12       64.56      3.42 o 
  -2  -1   6      678.00      667.10     37.01 o 
  -1  -1   6      519.65      536.83     28.06 o 
   0  -1   6       14.46       11.89      1.45 o 
   1  -1   6       81.68       79.10      2.07 o 
   2  -1   6       30.92       30.23      1.34 o 
   3  -1   6       30.58       31.14      2.73 o 
   4  -1   6       50.32       62.61      3.03 o 
   5  -1   6        2.06        1.73      2.06 o 
   6  -1   6        0.23        0.63      1.20 o 
   7  -1   6        3.61        1.19      1.46 o 
  -8   0   6        0.64        0.43      1.53 o 
  -7   0   6       33.16       35.26      6.94 o 
  -6   0   6       10.37        9.61      2.86 o 
  -5   0   6        1.49        1.28      2.40 o 
  -4   0   6       50.28       54.50      4.33 o 
  -3   0   6      139.85      159.76      7.82 o 
  -2   0   6      897.61      957.48     56.94 o 
  -1   0   6      337.37      359.40     13.97 o 
   0   0   6      401.46      410.08     16.43 o 
   1   0   6       11.25       10.25      0.80 o 
   2   0   6      219.36      226.50      6.30 o 
   3   0   6      105.95      134.67      4.18 o 
   4   0   6       17.69       18.97      2.15 o 
   5   0   6       49.01       52.58      3.50 o 
   6   0   6        9.77       10.18      2.30 o 
  -8   1   6        0.83       -0.13      1.33 o 
  -7   1   6        0.11       -0.63      1.55 o 
  -6   1   6       21.60       22.03      3.44 o 
  -5   1   6       55.69       67.06      7.01 o 
  -4   1   6        3.05        5.28      1.81 o 
  -3   1   6        6.32        6.06      1.49 o 
  -2   1   6       25.61       24.92      2.06 o 
  -1   1   6      805.22      835.43     94.69 o 
   0   1   6        2.63        3.30      0.59 o 
   1   1   6      188.08      169.43      9.33 o 
   2   1   6      284.09      275.96     10.36 o 
   3   1   6       80.19       87.87      6.50 o 
   4   1   6        2.11        2.29      2.07 o 
   5   1   6        1.73        1.32      1.47 o 
   6   1   6        1.72        1.45      1.85 o 
  -8   2   6        0.00       -0.23      1.23 o 
  -7   2   6        3.61        3.70      1.65 o 
  -6   2   6       49.27       55.87      3.14 o 
  -5   2   6       45.09       56.46      3.19 o 
  -4   2   6        2.63        2.07      0.91 o 
  -3   2   6        2.50        2.02      0.35 o 
  -2   2   6      185.43      197.67     10.67 o 
  -1   2   6       58.53       59.10      2.12 o 
   0   2   6      203.39      202.93      6.03 o 
   1   2   6      125.61      120.30      4.42 o 
   2   2   6      116.62      111.25      5.39 o 
   3   2   6        0.70        1.33      1.22 o 
   4   2   6       14.04       12.17      2.19 o 
   5   2   6        1.69        1.77      1.69 o 
   6   2   6        0.60       -0.05      1.59 o 
  -7   3   6        2.75       -0.09      1.47 o 
  -6   3   6       26.47       23.23      2.31 o 
  -5   3   6      108.02      115.84     10.46 o 
  -4   3   6       71.63       62.91      5.62 o 
  -3   3   6        0.46        0.97      1.75 o 
  -2   3   6       18.12       25.46      5.17 o 
  -1   3   6        3.05        1.76      0.52 o 
   0   3   6        1.79        2.04      0.81 o 
   1   3   6       32.49       36.51      2.51 o 
   2   3   6        3.57        4.26      1.36 o 
   3   3   6        0.49        0.72      1.29 o 
   4   3   6       28.01       26.38      3.04 o 
   5   3   6        0.23        0.70      2.63 o 
  -7   4   6        0.59       -0.10      0.80 o 
  -6   4   6        0.74        0.33      0.78 o 
  -5   4   6       83.19      109.35      8.56 o 
  -4   4   6      278.19      315.33     15.93 o 
  -3   4   6        3.29        3.84      2.54 o 
  -2   4   6      113.84      132.97      6.26 o 
  -1   4   6        0.43        0.47      0.53 o 
   0   4   6        0.81        1.52      1.18 o 
   1   4   6      119.90      115.26      4.14 o 
   2   4   6        9.08       10.14      1.99 o 
   3   4   6       13.55       11.70      2.56 o 
   4   4   6        3.72        1.34      1.82 o 
   5   4   6        0.72        0.10      1.34 o 
  -7   5   6        0.29        0.18      3.69 o 
  -6   5   6        2.20        3.05      2.99 o 
  -5   5   6        5.99        7.41      2.96 o 
  -4   5   6      129.01      149.14     10.01 o 
  -3   5   6        3.55        5.45      2.36 o 
  -2   5   6        0.54       -0.09      1.13 o 
  -1   5   6       21.93       22.37      1.40 o 
   0   5   6        0.82        0.29      0.84 o 
   1   5   6       14.51       15.93      2.83 o 
   2   5   6        3.02        3.26      1.57 o 
   3   5   6       16.73       18.08      2.69 o 
   4   5   6       10.17        2.34      2.60 o 
  -6   6   6        2.59        2.15      2.75 o 
  -5   6   6        0.09        0.45      3.30 o 
  -4   6   6        5.69        4.21      2.33 o 
  -3   6   6       18.12       22.95      3.40 o 
  -2   6   6       28.39       28.16      3.16 o 
  -1   6   6       32.13       28.16      4.07 o 
   0   6   6       14.79       19.41      4.44 o 
   1   6   6        0.04        0.12      2.06 o 
   2   6   6        0.07        0.09      1.12 o 
   3   6   6       20.36       18.37      6.35 o 
  -5   7   6        0.05        0.60      1.85 o 
  -4   7   6        0.45        0.64      2.21 o 
  -3   7   6        0.28        0.44      2.16 o 
  -2   7   6       19.25       19.01      3.10 o 
  -1   7   6       82.27       89.64      7.83 o 
   0   7   6        4.58        5.77      3.75 o 
   1   7   6       15.18       16.57      5.26 o 
   2   7   6        0.16        0.09      1.86 o 
  -4   8   6        0.82        1.24      2.34 o 
  -3   8   6        1.28        0.51      2.09 o 
  -2   8   6        0.29        0.50      1.81 o 
  -1   8   6       10.88       20.26      5.35 o 
   0   8   6        4.64        5.29      7.07 o 
  -1 -10   7        1.76        0.97      1.78 o 
   0 -10   7        0.01       -0.42      1.14 o 
   1 -10   7        0.06        0.58      1.30 o 
   2 -10   7        8.20        6.20      1.67 o 
  -3  -9   7        1.42        0.06      1.75 o 
  -2  -9   7        0.29        0.97      2.59 o 
  -1  -9   7        0.62        0.36      1.10 o 
   0  -9   7        5.35        5.75      1.95 o 
   1  -9   7        0.05        0.12      0.95 o 
   2  -9   7       13.03       14.49      2.26 o 
   3  -9   7       13.68        5.48      9.27 o 
   4  -9   7        0.64        0.39      2.09 o 
  -4  -8   7        0.50       -0.74      2.55 o 
  -3  -8   7        2.28        0.27      1.48 o 
  -2  -8   7        0.85        1.30      1.55 o 
  -1  -8   7        0.97        0.98      1.15 o 
   0  -8   7       20.70       21.26      2.44 o 
   1  -8   7       27.12       33.96      3.15 o 
   2  -8   7       37.26       39.26      2.43 o 
   3  -8   7        0.67        0.39      0.32 o 
   5  -8   7        1.71        0.00      1.09 o 
  -5  -7   7        1.81        0.20      1.64 o 
  -4  -7   7        2.00       -0.01      1.57 o 
  -3  -7   7        2.58        0.22      1.29 o 
  -2  -7   7        1.12        0.38      1.17 o 
  -1  -7   7       21.84       18.89      3.09 o 
   0  -7   7        3.70        2.78      0.93 o 
   1  -7   7       36.79       42.77      3.05 o 
   2  -7   7        3.21        3.50      0.56 o 
   3  -7   7       54.24       71.41      6.23 o 
   4  -7   7       14.80       22.64      4.29 o 
   5  -7   7        9.65       17.32      3.75 o 
  -6  -6   7        0.58        0.12      2.29 o 
  -5  -6   7        2.44        1.68      2.45 o 
  -4  -6   7       19.51       17.94      3.57 o 
  -3  -6   7       22.72       22.01      3.74 o 
  -2  -6   7       10.69       10.00      2.10 o 
  -1  -6   7      102.64      120.32      7.47 o 
   0  -6   7        1.97        1.19      0.66 o 
   1  -6   7        0.01        0.18      0.79 o 
   2  -6   7       22.91       28.63      5.29 o 
   3  -6   7      113.82      140.52      8.71 o 
   4  -6   7       14.96       24.61      6.26 o 
   5  -6   7        6.85        1.68      1.20 o 
   6  -6   7        4.03       -0.17      1.50 o 
  -6  -5   7        0.65       -0.42      2.93 o 
  -5  -5   7        5.34        6.16      3.77 o 
  -4  -5   7        3.31        2.49      2.30 o 
  -3  -5   7       55.37       50.80      5.08 o 
  -2  -5   7        9.23       11.65      2.19 o 
  -1  -5   7       11.18       11.90      1.74 o 
   0  -5   7        0.19        0.52      0.57 o 
   1  -5   7        0.13       -0.33      1.30 o 
   2  -5   7       20.90       20.26      3.20 o 
   3  -5   7      101.25      111.22      6.02 o 
   4  -5   7       17.11       19.60      2.61 o 
   5  -5   7       32.66       43.78      4.25 o 
   6  -5   7        2.68        0.21      0.56 o 
  -7  -4   7        0.67        0.52      2.42 o 
  -6  -4   7       12.36       13.48      4.03 o 
  -5  -4   7        0.30       -0.13      1.75 o 
  -4  -4   7        0.64        1.20      2.40 o 
  -3  -4   7       34.18       37.41      3.87 o 
  -2  -4   7        1.24        0.23      1.15 o 
  -1  -4   7       30.12       33.83      3.05 o 
   0  -4   7      390.44      375.39     29.29 o 
   1  -4   7       54.27       57.14      5.62 o 
   2  -4   7       43.95       49.67      4.20 o 
   3  -4   7       16.10       18.75      2.31 o 
   4  -4   7       62.34       65.41      4.07 o 
   5  -4   7       20.37       14.99      4.27 o 
   6  -4   7        0.98        0.62      0.92 o 
  -7  -3   7        0.22       -0.38      2.52 o 
  -6  -3   7       18.07       17.48      5.31 o 
  -5  -3   7       23.60       21.44      4.06 o 
  -4  -3   7       31.49       35.88      4.75 o 
  -3  -3   7      160.76      186.79      8.24 o 
  -2  -3   7       43.14       52.80      3.51 o 
  -1  -3   7       88.35       99.28      3.64 o 
   0  -3   7       23.49       20.95      0.97 o 
   1  -3   7       79.68       88.73      5.02 o 
   2  -3   7       48.18       49.98      2.68 o 
   3  -3   7        9.37        6.21      2.01 o 
   4  -3   7       19.36       16.27      1.49 o 
   5  -3   7        6.26        3.41      2.03 o 
   6  -3   7       22.27       17.28      6.95 o 
  -7  -2   7        0.16        1.61      2.57 o 
  -6  -2   7        3.49        1.19      2.45 o 
  -5  -2   7        3.13        2.91      4.03 o 
  -4  -2   7       19.44       18.43      3.14 o 
  -3  -2   7      225.27      232.63     22.22 o 
  -2  -2   7        2.35        0.97      1.08 o 
  -1  -2   7      264.38      280.64      6.97 o 
   0  -2   7      553.68      547.99     46.79 o 
   1  -2   7      326.48      280.21     20.35 o 
   2  -2   7      378.29      415.82      9.17 o 
   3  -2   7       43.99       42.38      1.89 o 
   4  -2   7       16.11       17.56      3.44 o 
   5  -2   7        3.50        3.68      1.06 o 
   6  -2   7        0.31        0.21      0.80 o 
  -7  -1   7        2.04        3.74      2.90 o 
  -6  -1   7       23.60       26.44      4.08 o 
  -5  -1   7        3.95        4.82      2.42 o 
  -4  -1   7        3.87        3.59      1.89 o 
  -3  -1   7        0.00        0.13      0.90 o 
  -2  -1   7      314.56      346.63      9.99 o 
  -1  -1   7      131.87      127.51      3.09 o 
   0  -1   7      174.85      174.07      5.36 o 
   1  -1   7      142.46      148.98      6.49 o 
   2  -1   7       42.12       46.48      1.70 o 
   3  -1   7        1.05        1.60      0.71 o 
   4  -1   7        0.52        0.63      0.84 o 
   5  -1   7        8.79       10.57      1.63 o 
   6  -1   7        0.89        0.85      1.62 o 
  -8   0   7        0.76        1.72      1.86 o 
  -7   0   7       40.36       46.82      5.43 o 
  -6   0   7       17.54       20.23      3.70 o 
  -5   0   7        7.64        7.95      2.80 o 
  -4   0   7       37.96       39.36      3.45 o 
  -3   0   7       92.71       87.25      3.90 o 
  -2   0   7      269.38      294.29      8.19 o 
  -1   0   7      809.28      828.79     44.11 o 
   0   0   7      179.13      181.89      4.78 o 
   1   0   7      256.19      260.02      6.78 o 
   2   0   7       21.56       20.17      1.83 o 
   3   0   7        1.24        0.93      1.62 o 
   4   0   7        0.17        0.51      1.00 o 
   5   0   7       14.17       16.07      2.94 o 
   6   0   7        0.36        0.27      1.09 o 
  -7   1   7        4.74        2.88      2.24 o 
  -6   1   7        4.41        4.06      3.97 o 
  -5   1   7       14.82       17.93      3.67 o 
  -4   1   7       66.62       71.91      4.24 o 
  -3   1   7       22.05       20.32      2.08 o 
  -2   1   7        4.24        0.68      1.75 o 
  -1   1   7       83.48       99.14      3.99 o 
   0   1   7      162.35      160.90      3.67 o 
   1   1   7       34.36       30.56      1.93 o 
   2   1   7        5.77        5.36      1.28 o 
   3   1   7        3.59        2.55      1.54 o 
   4   1   7       24.03       21.97      2.36 o 
   5   1   7       29.24       29.72      3.42 o 
   6   1   7        7.93        2.87      1.89 o 
  -7   2   7        2.58        2.05      1.61 o 
  -6   2   7        3.99        3.94      1.75 o 
  -5   2   7      272.68      339.81     15.25 o 
  -4   2   7       62.59       67.00      6.97 o 
  -3   2   7       18.57       19.59      3.17 o 
  -2   2   7       10.14       12.12      4.14 o 
  -1   2   7       27.43       35.77      2.69 o 
   0   2   7        4.86        5.57      0.94 o 
   1   2   7       13.20       13.57      1.34 o 
   2   2   7        5.49        4.31      1.39 o 
   3   2   7        0.07        0.36      1.19 o 
   4   2   7        0.00        0.30      1.41 o 
   5   2   7        4.85        4.58      2.23 o 
  -7   3   7        0.66        0.06      0.67 o 
  -6   3   7       16.73       18.21      1.54 o 
  -5   3   7      117.49      113.10      5.99 o 
  -4   3   7        0.09       -0.03      1.36 o 
  -3   3   7        3.74        4.35      2.54 o 
  -2   3   7       24.21       33.41      6.47 o 
  -1   3   7        2.37        1.57      0.59 o 
   0   3   7       51.14       47.90      2.29 o 
   1   3   7       24.01       22.33      2.35 o 
   2   3   7       68.45       63.07      3.21 o 
   3   3   7        2.02        2.24      1.56 o 
   4   3   7        2.46        3.46      1.93 o 
   5   3   7       14.95       11.37      4.28 o 
  -7   4   7        0.11        0.32      1.66 o 
  -6   4   7       43.02       26.34     11.97 o 
  -5   4   7        1.57        2.45      2.72 o 
  -4   4   7       48.04       54.18      5.96 o 
  -3   4   7       15.57       11.97      3.54 o 
  -2   4   7        1.89        1.18      1.52 o 
  -1   4   7        9.01        7.65      0.67 o 
   0   4   7      120.93      113.44      4.75 o 
   1   4   7        9.44        9.36      2.24 o 
   2   4   7       74.06       74.77      3.79 o 
   3   4   7       11.70        8.62      3.46 o 
   4   4   7        2.94        0.47      2.47 o 
  -6   5   7       17.48       18.32      4.84 o 
  -5   5   7        1.35        1.42      2.39 o 
  -4   5   7        0.89        1.27      2.48 o 
  -3   5   7       22.62       22.37      4.02 o 
  -2   5   7       11.54        9.57      2.78 o 
  -1   5   7       11.57       12.40      0.96 o 
   0   5   7      308.37      330.56     13.50 o 
   1   5   7       19.22       18.25      2.32 o 
   2   5   7        0.26        0.54      1.37 o 
   3   5   7        0.93        0.34      1.46 o 
   4   5   7        5.74       -0.02      1.36 o 
  -6   6   7        9.10       14.15      4.32 o 
  -5   6   7        5.12        5.08      5.41 o 
  -4   6   7        0.34       -0.15      1.48 o 
  -3   6   7        3.77        4.09      2.82 o 
  -2   6   7        4.61        3.93      2.14 o 
  -1   6   7        0.27        0.35      0.73 o 
   0   6   7        2.34        1.22      1.10 o 
   1   6   7        1.79        0.02      1.17 o 
   2   6   7        0.21       -0.29      1.75 o 
   3   6   7        6.53        2.18      2.18 o 
  -5   7   7        0.04       -0.42      2.34 o 
  -4   7   7        6.09        3.60      4.03 o 
  -3   7   7        3.51        0.70      2.18 o 
  -2   7   7        2.65        2.29      2.24 o 
  -1   7   7       49.47       46.68      6.65 o 
   0   7   7        6.47        0.21      1.40 o 
   1   7   7        0.00        0.04      1.34 o 
  -2   8   7        0.22       -0.12      1.59 o 
  -1   8   7        7.58       11.88      5.05 o 
  -1 -10   8        2.14        1.45      1.51 o 
   0 -10   8        4.29        2.93      2.39 o 
   1 -10   8        9.27        8.61      3.07 o 
   2 -10   8        0.37        0.54      2.18 o 
  -3  -9   8        0.03        1.59      1.84 o 
  -2  -9   8        0.01       -0.54      1.37 o 
  -1  -9   8       11.64        8.02      2.99 o 
   0  -9   8       38.94       38.66      3.69 o 
   1  -9   8        0.69        1.20      1.08 o 
   2  -9   8       18.67       17.80      2.09 o 
   3  -9   8        4.81        7.17      5.41 o 
   4  -9   8        1.00        1.84      2.78 o 
  -4  -8   8        9.95        1.26      2.07 o 
  -3  -8   8        8.73        8.61      3.30 o 
  -2  -8   8        0.96        0.92      1.32 o 
  -1  -8   8        0.02        0.29      1.30 o 
   0  -8   8        3.94        2.55      1.28 o 
   1  -8   8        7.03        6.21      1.35 o 
   2  -8   8       61.59       85.38      6.86 o 
   3  -8   8        0.30        0.03      1.57 o 
   4  -8   8        2.54        0.00      2.18 o 
   5  -8   8        4.73        0.03      1.63 o 
  -5  -7   8        4.67        2.64      2.33 o 
  -4  -7   8        9.30        2.60      3.81 o 
  -3  -7   8        2.87        0.75      1.49 o 
  -2  -7   8        7.40        6.02      2.01 o 
  -1  -7   8        0.83        0.47      0.86 o 
   0  -7   8        0.03       -0.10      0.48 o 
   1  -7   8       66.01       66.66      7.50 o 
   2  -7   8       38.62       47.13      4.90 o 
   3  -7   8       24.64       35.83      4.75 o 
   4  -7   8        3.78       -0.03      1.54 o 
   5  -7   8        3.94        0.03      1.57 o 
  -6  -6   8        0.31        0.23      2.09 o 
  -5  -6   8       15.83       13.54      6.08 o 
  -4  -6   8        7.08        2.10      3.20 o 
  -3  -6   8        1.50        1.21      2.08 o 
  -2  -6   8       46.28       43.62      4.49 o 
  -1  -6   8       58.53       59.06      5.64 o 
   0  -6   8        0.30        0.01      0.43 o 
   1  -6   8        1.81        2.78      2.03 o 
   2  -6   8        0.63        1.63      2.09 o 
   3  -6   8       40.44       51.64      5.41 o 
   4  -6   8       53.88       74.89      6.80 o 
   5  -6   8        1.32       -0.15      1.29 o 
   6  -6   8        0.12       -0.32      1.67 o 
  -6  -5   8        1.77        1.32      2.54 o 
  -5  -5   8        0.30       -0.25      1.85 o 
  -4  -5   8       26.68       23.25      3.63 o 
  -3  -5   8        0.08       -0.60      1.48 o 
  -2  -5   8       37.52       45.01      4.70 o 
  -1  -5   8       14.07       11.34      1.71 o 
   0  -5   8       11.15       11.20      1.00 o 
   1  -5   8      197.16      223.79     10.64 o 
   2  -5   8       19.06       19.26      5.26 o 
   4  -5   8        0.03        1.05      1.49 o 
   5  -5   8       17.31       23.82      3.13 o 
   6  -5   8        0.02        0.08      1.49 o 
  -7  -4   8        0.06       -2.03      3.04 o 
  -6  -4   8        5.09        3.88      3.96 o 
  -5  -4   8       18.84       20.06      3.94 o 
  -4  -4   8       38.93       40.99      4.49 o 
  -3  -4   8        5.41        6.97      2.67 o 
  -2  -4   8      118.31      123.09      8.57 o 
  -1  -4   8       88.79       87.63      5.96 o 
   0  -4   8      189.79      166.81      9.79 o 
   1  -4   8       65.01       74.43      4.90 o 
   2  -4   8        1.29        0.94      2.75 o 
   3  -4   8        0.02        0.35      1.32 o 
   4  -4   8        3.82        3.66      1.12 o 
   5  -4   8        4.82        1.96      1.09 o 
   6  -4   8        0.03       -0.10      0.53 o 
  -7  -3   8        1.51        0.92      2.60 o 
  -6  -3   8        2.23        1.30      2.41 o 
  -5  -3   8        0.08        0.10      1.50 o 
  -4  -3   8        7.09        6.94      2.61 o 
  -3  -3   8      169.95      198.59      8.95 o 
  -2  -3   8        4.37        2.96      2.06 o 
  -1  -3   8      196.91      201.11     18.19 o 
   0  -3   8        0.86        0.54      0.78 o 
   1  -3   8       14.29       13.59      1.09 o 
   2  -3   8        9.46        8.80      1.91 o 
   3  -3   8        1.96        1.40      0.53 o 
   4  -3   8        0.00        0.03      0.41 o 
   5  -3   8        7.13        5.65      2.14 o 
   6  -3   8        5.40        4.97      2.55 o 
  -7  -2   8        4.06        3.29      3.98 o 
  -6  -2   8        0.77       -0.12      1.74 o 
  -5  -2   8        5.28        4.70      2.52 o 
  -4  -2   8        2.21        2.97      1.97 o 
  -3  -2   8       28.13       27.28      3.63 o 
  -2  -2   8      195.54      185.63     35.98 o 
  -1  -2   8        0.00       -0.09      0.46 o 
   0  -2   8      575.56      610.27     21.98 o 
   1  -2   8       67.34       66.93      3.85 o 
   2  -2   8        6.69        7.21      0.90 o 
   3  -2   8       24.93       28.43      1.59 o 
   4  -2   8        0.85       -0.09      0.48 o 
   5  -2   8        3.85        3.08      1.13 o 
   6  -2   8       17.26       14.72      4.09 o 
  -7  -1   8        0.05       -0.46      2.90 o 
  -6  -1   8       20.87       25.57      6.50 o 
  -5  -1   8        0.39        0.60      1.99 o 
  -4  -1   8       41.45       45.65      3.84 o 
  -3  -1   8       31.28       27.65      2.63 o 
  -2  -1   8        0.98        0.58      0.85 o 
  -1  -1   8      155.41      180.95      6.08 o 
   0  -1   8        3.90        3.35      0.75 o 
   1  -1   8        7.66        6.34      0.99 o 
   2  -1   8        2.09        2.49      0.91 o 
   3  -1   8       19.59       16.17      2.12 o 
   4  -1   8       37.35       36.35      2.24 o 
   5  -1   8        2.45        3.21      1.47 o 
   6  -1   8       16.84       17.17      4.65 o 
  -7   0   8        2.60        0.11      1.90 o 
  -6   0   8       63.40       77.78      6.67 o 
  -5   0   8        5.10        6.11      2.48 o 
  -4   0   8        0.05       -0.85      1.90 o 
  -3   0   8        0.00        1.24      1.25 o 
  -2   0   8        0.20        0.29      0.52 o 
  -1   0   8        0.44        0.33      0.50 o 
   0   0   8        9.09       11.77      1.01 o 
   1   0   8      172.48      181.42      5.17 o 
   2   0   8       16.16       13.54      1.46 o 
   3   0   8        0.10        0.37      0.86 o 
   4   0   8       66.56       68.69      5.17 o 
   5   0   8       24.06       22.03      2.41 o 
   6   0   8       19.67       20.17      3.24 o 
  -7   1   8        1.06        1.14      1.49 o 
  -6   1   8       48.68       53.15      4.89 o 
  -5   1   8       60.81       55.95      9.05 o 
  -4   1   8       50.90       55.80      4.67 o 
  -3   1   8       21.65       22.75      2.37 o 
  -2   1   8        3.24        0.86      1.53 o 
  -1   1   8       23.24       29.80      1.63 o 
   0   1   8       43.86       44.89      2.07 o 
   1   1   8        4.91        3.33      1.12 o 
   2   1   8       15.94       16.12      1.74 o 
   3   1   8        0.00        0.58      1.06 o 
   4   1   8       12.97       20.23      2.51 o 
   5   1   8       22.90       22.62      2.73 o 
  -7   2   8        2.14        1.28      1.38 o 
  -6   2   8        0.60        1.08      1.02 o 
  -5   2   8      266.63      345.42     16.21 o 
  -4   2   8       30.19       28.49      1.53 o 
  -3   2   8       13.06        9.46      2.81 o 
  -2   2   8        2.31        1.72      1.97 o 
  -1   2   8        0.01        0.72      1.31 o 
   0   2   8        1.32        0.75      0.70 o 
   1   2   8      533.06      546.29     16.15 o 
   2   2   8        1.96        2.29      1.52 o 
   3   2   8        0.47        0.52      1.31 o 
   4   2   8       27.32       30.88      3.00 o 
   5   2   8        7.83        4.09      2.90 o 
  -7   3   8        0.19        0.02      0.63 o 
  -6   3   8        0.76        0.85      0.57 o 
  -5   3   8       19.83       16.29      3.79 o 
  -4   3   8        4.42        2.99      2.63 o 
  -3   3   8        4.14        3.45      2.66 o 
  -2   3   8       47.83       58.79      3.95 o 
  -1   3   8      195.14      180.02     15.29 o 
   0   3   8        2.76        2.62      1.33 o 
   1   3   8      109.00      104.89      6.67 o 
   2   3   8       22.08       19.42      2.27 o 
   3   3   8       11.99        9.44      2.38 o 
   4   3   8        6.66        6.63      2.44 o 
   5   3   8        0.36        0.05      1.17 o 
  -7   4   8        0.01       -0.48      2.01 o 
  -6   4   8        0.96       -0.03      1.78 o 
  -5   4   8        2.92        6.38      5.35 o 
  -4   4   8        2.52        2.18      2.69 o 
  -3   4   8        0.64        0.48      2.09 o 
  -2   4   8       63.69       78.68      4.75 o 
  -1   4   8      104.39      100.68     12.12 o 
   0   4   8       55.26       60.43      3.78 o 
   1   4   8        7.50        5.73      1.56 o 
   2   4   8       31.56       36.91      3.29 o 
   3   4   8        0.23       -0.30      1.36 o 
   4   4   8        9.00        2.34      2.55 o 
  -6   5   8        6.04        7.71      6.32 o 
  -5   5   8        9.78        9.22      3.84 o 
  -4   5   8        1.16        1.75      2.72 o 
  -3   5   8        2.80        1.44      3.00 o 
  -2   5   8       27.89       31.87      3.41 o 
  -1   5   8       10.50        7.79      1.33 o 
   0   5   8       39.84       40.27      4.13 o 
   1   5   8        6.71        2.99      3.07 o 
   2   5   8        1.41        1.54      1.53 o 
   3   5   8        5.23        2.65      2.09 o 
  -5   6   8        1.81        2.42      5.14 o 
  -4   6   8        1.81       -0.24      1.86 o 
  -3   6   8        2.38        1.95      2.16 o 
  -2   6   8        6.33        6.62      2.94 o 
  -1   6   8        3.04        4.22      1.10 o 
   0   6   8       71.44       66.81      8.59 o 
   1   6   8       15.57       16.08      2.48 o 
   2   6   8        0.38       -0.02      1.31 o 
  -4   7   8        0.02        0.50      2.41 o 
  -3   7   8        0.07       -0.83      2.03 o 
  -2   7   8       10.93       11.10      8.39 o 
  -1   7   8       20.36       25.34      8.31 o 
   0   7   8       13.93        7.59      7.77 o 
   0 -10   9        6.99        5.87      5.56 o 
   1 -10   9       22.39       34.98      7.80 o 
  -3  -9   9        0.09        1.92      1.79 o 
  -2  -9   9        0.71        0.05      0.99 o 
  -1  -9   9        9.17        5.07      2.22 o 
   0  -9   9       25.93       28.84      5.40 o 
   1  -9   9       11.73       10.44      4.25 o 
   2  -9   9        5.40        8.25      3.36 o 
   3  -9   9        5.45        9.80      3.90 o 
  -4  -8   9        3.50        2.03      2.12 o 
  -3  -8   9        8.37        1.28      2.56 o 
  -2  -8   9        5.82        0.98      1.61 o 
  -1  -8   9        1.25        0.81      0.89 o 
   0  -8   9       15.42       15.86      2.63 o 
   1  -8   9        0.19        0.29      0.25 o 
   2  -8   9       43.92       59.65      5.87 o 
   3  -8   9        7.83       12.88      3.87 o 
   4  -8   9        3.04        0.06      1.93 o 
  -5  -7   9        5.84        3.38      1.99 o 
  -4  -7   9        2.75       -0.45      1.54 o 
  -3  -7   9       18.80       15.36      6.71 o 
  -2  -7   9       13.52       11.25      1.92 o 
  -1  -7   9        4.57        1.60      1.54 o 
   0  -7   9       26.67       24.22      4.11 o 
   1  -7   9       12.18       20.01      3.60 o 
   2  -7   9        2.69        2.81      2.60 o 
   3  -7   9        1.18        1.54      4.26 o 
   4  -7   9        7.85       14.27      4.17 o 
   5  -7   9        0.13       -0.03      1.54 o 
  -5  -6   9        0.22        0.09      1.59 o 
  -4  -6   9        0.02        0.17      1.41 o 
  -3  -6   9       26.20       19.93      3.99 o 
  -2  -6   9       14.60       10.63      1.93 o 
  -1  -6   9       11.72       10.82      1.57 o 
   0  -6   9       50.34       52.09      5.05 o 
   1  -6   9        2.23        3.08      2.30 o 
   2  -6   9        8.02       11.10      3.27 o 
   3  -6   9        2.45        2.69      2.75 o 
   4  -6   9       13.78       17.11      4.23 o 
   5  -6   9        0.15       -0.04      1.44 o 
  -6  -5   9        2.83        4.06      3.67 o 
  -5  -5   9        0.90        1.27      2.27 o 
  -4  -5   9       39.14       36.32      4.17 o 
  -3  -5   9        3.29        2.30      1.84 o 
  -2  -5   9        6.62        5.64      2.63 o 
  -1  -5   9        6.31        5.62      1.66 o 
   0  -5   9       17.37       15.41      2.08 o 
   1  -5   9       34.50       42.11      4.26 o 
   2  -5   9        1.43        0.88      1.93 o 
   3  -5   9        1.82        3.75      2.90 o 
   4  -5   9        1.23        1.01      2.72 o 
   5  -5   9        0.23        0.08      1.30 o 
   6  -5   9        4.21       -0.07      2.08 o 
  -6  -4   9        0.88        0.65      2.18 o 
  -5  -4   9        8.88        9.01      3.19 o 
  -4  -4   9       21.94       23.15      3.54 o 
  -3  -4   9        7.98        7.36      2.17 o 
  -2  -4   9        2.85        3.30      1.39 o 
  -1  -4   9      121.69      124.97      9.92 o 
   0  -4   9        2.46        2.02      0.44 o 
   1  -4   9       12.47       12.09      2.66 o 
   2  -4   9       65.10       81.51      6.11 o 
   3  -4   9       26.64       28.55      2.93 o 
   4  -4   9        0.27        0.00      0.21 o 
   5  -4   9        7.19        5.17      3.36 o 
   6  -4   9        0.01       -0.45      3.78 o 
  -7  -3   9        1.63        3.95      3.28 o 
  -6  -3   9        0.96        0.07      1.51 o 
  -5  -3   9        0.29        0.65      1.87 o 
  -4  -3   9        1.27        1.29      2.09 o 
  -3  -3   9        0.73        0.60      1.33 o 
  -2  -3   9        9.91        8.21      1.57 o 
  -1  -3   9       47.48       52.32      2.13 o 
   0  -3   9       18.40       15.71      1.39 o 
   1  -3   9        6.31        4.74      0.78 o 
   2  -3   9       53.48       47.86      2.28 o 
   3  -3   9       91.73      101.61      5.03 o 
   4  -3   9        8.17        7.61      0.82 o 
   5  -3   9       42.49       49.65     13.06 o 
   6  -3   9        0.66        0.37      0.66 o 
  -7  -2   9       15.24       17.45      4.83 o 
  -6  -2   9        0.01       -0.12      1.41 o 
  -5  -2   9        0.39        0.57      1.70 o 
  -4  -2   9       86.11      101.19      6.65 o 
  -3  -2   9        1.18        1.17      2.21 o 
  -2  -2   9        4.43        4.13      1.26 o 
  -1  -2   9        4.55        4.71      0.77 o 
   0  -2   9       87.30       92.38      4.13 o 
   1  -2   9      119.62      121.91      2.77 o 
   2  -2   9       84.01       90.70      3.14 o 
   3  -2   9       71.74       73.83      2.99 o 
   4  -2   9       38.92       38.51      3.89 o 
   5  -2   9        9.07        8.80      2.30 o 
   6  -2   9        0.08        0.06      0.65 o 
  -7  -1   9        6.47        8.72      3.55 o 
  -6  -1   9        0.61        0.44      1.86 o 
  -5  -1   9       42.82       50.86      5.68 o 
  -4  -1   9      137.33      158.35      7.34 o 
  -3  -1   9       25.57       23.30      2.48 o 
  -2  -1   9       27.47       29.98      1.51 o 
  -1  -1   9        3.24        4.65      1.05 o 
   0  -1   9        6.73        5.66      0.90 o 
   1  -1   9       12.11       12.55      1.06 o 
   2  -1   9       40.77       44.01      2.41 o 
   3  -1   9       55.20       62.39      6.24 o 
   4  -1   9       84.68       94.56      4.74 o 
   5  -1   9       26.48       26.84      3.04 o 
   6  -1   9        9.09        7.21      2.80 o 
  -7   0   9        0.01       -1.00      2.16 o 
  -6   0   9       44.79       63.03      6.62 o 
  -5   0   9        5.29        4.15      2.31 o 
  -4   0   9      209.08      251.42      9.93 o 
  -3   0   9       26.06       24.79      2.91 o 
  -2   0   9        7.31        5.02      0.85 o 
  -1   0   9        4.36        1.39      1.60 o 
   0   0   9      114.54      110.92      4.39 o 
   1   0   9       18.83       17.76      1.51 o 
   2   0   9       73.33       73.67      6.91 o 
   3   0   9       26.03       29.42      2.16 o 
   4   0   9       19.92       18.67      2.18 o 
   5   0   9        0.62        1.51      1.33 o 
  -7   1   9        0.00       -0.33      1.23 o 
  -6   1   9        2.15        1.78      2.22 o 
  -5   1   9        7.37        6.93      2.56 o 
  -4   1   9       28.65       29.18      3.18 o 
  -3   1   9       84.59       20.80      5.46 o 
  -2   1   9      261.59      292.39      8.03 o 
  -1   1   9       13.76       19.41      1.61 o 
   0   1   9        4.90        4.34      1.09 o 
   1   1   9       14.04       13.53      1.71 o 
   2   1   9       60.60       51.54      4.09 o 
   3   1   9        4.37        9.22      1.69 o 
   4   1   9        5.39        5.81      2.09 o 
   5   1   9        4.97        4.08      2.02 o 
  -7   2   9        0.29       -0.22      1.36 o 
  -6   2   9       11.79       14.42      1.57 o 
  -5   2   9       19.34       25.81      1.88 o 
  -4   2   9        0.29        2.03      4.05 o 
  -3   2   9      122.22      132.66      8.31 o 
  -2   2   9       69.32       87.07      6.29 o 
  -1   2   9        1.39        1.35      1.38 o 
   0   2   9      108.92       99.52     10.20 o 
   1   2   9      248.97      241.64      8.62 o 
   2   2   9        1.12        1.60      1.33 o 
   3   2   9       15.27       17.58      2.33 o 
   4   2   9        9.02       13.54      2.52 o 
   5   2   9        1.59        0.50      2.06 o 
  -7   3   9        0.00        0.07      1.50 o 
  -6   3   9        0.95       -0.85      1.82 o 
  -5   3   9       14.16       16.69      4.23 o 
  -4   3   9        9.21       12.18      5.53 o 
  -3   3   9       42.97       50.76      5.59 o 
  -2   3   9        5.62        8.43      2.43 o 
  -1   3   9        0.84        1.26      1.51 o 
   0   3   9      223.66      220.76     10.23 o 
   1   3   9       57.62       56.79      6.18 o 
   2   3   9       29.99       31.61      2.95 o 
   3   3   9       33.74       35.57      3.31 o 
   4   3   9        9.53        8.03      3.95 o 
  -6   4   9        4.97        4.99      3.66 o 
  -5   4   9        1.06        0.30      3.45 o 
  -4   4   9        0.25        0.76      2.39 o 
  -3   4   9        7.70        6.69      2.47 o 
  -2   4   9        1.46        0.00      1.46 o 
  -1   4   9       28.20       20.76      3.04 o 
   0   4   9        0.26       -0.15      0.68 o 
   1   4   9        1.16        0.03      0.84 o 
   2   4   9       42.17       45.94      5.23 o 
   3   4   9        3.61        2.46      2.15 o 
  -6   5   9        0.32        1.33      4.81 o 
  -5   5   9        1.05       -0.24      2.21 o 
  -4   5   9        0.65        1.06      2.06 o 
  -3   5   9        1.44        1.74      2.03 o 
  -2   5   9       16.85       21.60      3.24 o 
  -1   5   9      152.69      142.45     36.90 o 
   0   5   9       35.48       32.68      4.01 o 
   1   5   9        7.68        0.07      1.35 o 
   2   5   9       19.86       21.45      3.14 o 
  -5   6   9        0.79        2.76      2.69 o 
  -4   6   9       11.53       18.76      3.74 o 
  -3   6   9        6.74        3.99      3.93 o 
  -2   6   9        0.13       -0.11      1.36 o 
  -1   6   9       20.93       12.76      9.87 o 
   0   6   9        6.25        7.95      3.96 o 
   1   6   9        6.09        0.11      1.52 o 
  -2   7   9        1.25        1.64      2.19 o 
  -1   7   9       19.08       12.88     13.67 o 
  -2  -9  10        0.02       -0.03      0.79 o 
  -1  -9  10        3.12        1.14      1.23 o 
   0  -9  10        0.92        0.68      0.78 o 
   1  -9  10        8.28       14.57      3.99 o 
   2  -9  10        0.10       -0.30      3.36 o 
   3  -9  10        9.72       15.60      4.63 o 
  -4  -8  10        0.32       -0.53      1.80 o 
  -3  -8  10        2.71        0.43      1.42 o 
  -2  -8  10        0.11        0.20      0.94 o 
  -1  -8  10        4.83        2.31      1.21 o 
   0  -8  10        0.19        0.08      0.45 o 
   1  -8  10        0.00       -0.94      2.21 o 
   2  -8  10        4.17        6.41      3.39 o 
   3  -8  10        2.55        8.04      5.87 o 
   4  -8  10        0.44       -0.06      1.93 o 
  -5  -7  10        1.91        1.36      2.10 o 
  -4  -7  10        0.31       -0.08      1.08 o 
  -3  -7  10        0.13       -0.22      1.36 o 
  -2  -7  10        5.76        0.68      1.32 o 
  -1  -7  10        1.30        0.55      0.69 o 
   0  -7  10        0.45        0.59      0.63 o 
   1  -7  10       24.27       36.58      4.75 o 
   2  -7  10        9.82       16.60      3.87 o 
   3  -7  10        0.08        0.91      2.54 o 
   4  -7  10        0.22        0.00      2.54 o 
  -5  -6  10        6.17        2.10      2.69 o 
  -4  -6  10        6.44        4.68      2.29 o 
  -3  -6  10        2.30        1.54      2.12 o 
  -2  -6  10       11.36       10.26      2.06 o 
  -1  -6  10        8.33        6.83      1.69 o 
   0  -6  10        3.02        2.31      0.45 o 
   1  -6  10       16.38       22.67      3.81 o 
   2  -6  10       22.27       27.81      6.59 o 
   3  -6  10        3.29        6.38      5.38 o 
   4  -6  10        1.41        0.00      1.48 o 
   5  -6  10        0.82        0.12      1.77 o 
  -6  -5  10        0.79        0.68      2.30 o 
  -5  -5  10        0.12       -0.31      1.66 o 
  -4  -5  10        4.11        3.60      2.54 o 
  -3  -5  10       25.54       18.55      3.16 o 
  -2  -5  10       16.62       11.14      1.82 o 
  -1  -5  10        0.26        0.24      0.65 o 
   0  -5  10       69.38       56.74      6.88 o 
   1  -5  10       23.85       24.13      3.60 o 
   2  -5  10      107.75      130.03      8.68 o 
   3  -5  10        0.49       -0.91      2.48 o 
   4  -5  10       19.42       31.22      3.65 o 
   5  -5  10        1.14       -0.06      1.39 o 
  -6  -4  10        1.06        3.25      2.75 o 
  -5  -4  10        9.31        9.25      3.00 o 
  -4  -4  10        1.02        0.99      1.68 o 
  -3  -4  10       29.35       26.08      3.73 o 
  -2  -4  10        0.26        0.44      0.96 o 
  -1  -4  10        2.14        1.78      0.72 o 
   0  -4  10       22.24       19.27      3.55 o 
   1  -4  10       43.67       54.27      4.81 o 
   2  -4  10       27.72       34.01      4.41 o 
   3  -4  10      150.18      191.30     12.74 o 
   4  -4  10       20.64       23.78      3.66 o 
   5  -4  10        1.70        1.06      2.03 o 
  -7  -3  10        0.02        1.85      2.80 o 
  -6  -3  10        7.49        6.36      3.46 o 
  -5  -3  10        2.02        1.57      2.12 o 
  -4  -3  10       17.45       15.23      2.87 o 
  -3  -3  10      126.26      124.06     11.81 o 
  -2  -3  10        5.83        5.30      1.74 o 
  -1  -3  10        0.12        0.00      0.44 o 
   0  -3  10        0.59        0.31      0.61 o 
   1  -3  10        2.13        1.94      1.07 o 
   2  -3  10       55.37       55.10      2.88 o 
   3  -3  10       56.61       56.08      4.55 o 
   4  -3  10       24.11       22.19      5.64 o 
   5  -3  10        7.00        4.56      1.93 o 
  -7  -2  10       11.36       15.14      4.28 o 
  -6  -2  10        0.08       -0.33      1.83 o 
  -5  -2  10       14.57       14.77      3.27 o 
  -4  -2  10       12.04       12.24      2.70 o 
  -3  -2  10       23.52       20.28      2.55 o 
  -2  -2  10        0.62        1.27      1.71 o 
  -1  -2  10       30.45       29.09      1.88 o 
   0  -2  10       47.27       55.34      3.35 o 
   1  -2  10        0.05        0.21      0.33 o 
   2  -2  10       53.33       46.99      3.47 o 
   3  -2  10       79.08       86.17      6.05 o 
   4  -2  10        6.55        4.96      1.83 o 
   5  -2  10       11.79        9.70      1.48 o 
  -7  -1  10        0.01       -0.16      1.83 o 
  -6  -1  10        0.16        0.70      2.02 o 
  -5  -1  10       13.10       11.90      2.95 o 
  -4  -1  10      129.34      157.27      8.47 o 
  -3  -1  10      189.99      219.33     25.80 o 
  -2  -1  10        3.36        2.91      0.78 o 
  -1  -1  10       47.10       50.97      2.40 o 
   0  -1  10       72.82       78.33     10.75 o 
   1  -1  10       22.26       23.44      1.35 o 
   2  -1  10       30.08       36.26      2.63 o 
   3  -1  10       38.24       49.79      5.17 o 
   4  -1  10        0.71        2.32      1.12 o 
   5  -1  10       22.29       20.48      3.32 o 
  -7   0  10        0.54        1.24      2.26 o 
  -6   0  10        4.06        5.36      2.68 o 
  -5   0  10       52.54       69.44      5.31 o 
  -4   0  10       15.37       13.65      3.32 o 
  -3   0  10       37.13       37.04      1.76 o 
  -2   0  10        0.87        0.40      0.95 o 
  -1   0  10       27.80       27.59      3.66 o 
   0   0  10      148.90      145.59      7.58 o 
   1   0  10       93.95       95.04      3.72 o 
   2   0  10        1.26        1.60      1.13 o 
   3   0  10       37.01       40.81      3.45 o 
   4   0  10        2.38        3.06      1.42 o 
   5   0  10        3.85        4.72      1.71 o 
  -7   1  10        0.11        0.62      1.18 o 
  -6   1  10        0.05        1.63      2.42 o 
  -5   1  10        3.23        3.89      2.16 o 
  -4   1  10       76.27       92.49      6.16 o 
  -3   1  10       17.80       25.61      3.96 o 
  -2   1  10        0.56        0.41      0.77 o 
  -1   1  10      103.47      125.53      4.00 o 
   0   1  10       10.19        6.95      1.97 o 
   1   1  10      382.49      382.27     14.16 o 
   2   1  10      111.82      120.25      6.80 o 
   3   1  10       39.93       47.79      3.38 o 
   4   1  10        4.74        5.73      1.87 o 
   5   1  10        5.46        5.27      2.50 o 
  -7   2  10        0.02       -0.18      1.72 o 
  -6   2  10        4.28        4.27      1.51 o 
  -5   2  10        1.85        1.60      0.27 o 
  -4   2  10        2.15        3.08      4.29 o 
  -3   2  10        0.02       -0.79      2.12 o 
  -2   2  10       97.20      117.21      7.83 o 
  -1   2  10       22.66       24.32      2.97 o 
   0   2  10       56.32       52.42      9.42 o 
   1   2  10       55.82       49.37      3.00 o 
   2   2  10        3.51        4.65      2.72 o 
   3   2  10       49.19       58.43      3.75 o 
   4   2  10        0.10        0.32      1.46 o 
  -6   3  10        1.49        1.03      2.99 o 
  -5   3  10        0.75        1.15      2.63 o 
  -4   3  10        1.14        1.84      4.05 o 
  -3   3  10       51.94       67.54      6.74 o 
  -2   3  10      105.39      123.57     24.17 o 
  -1   3  10       10.32       13.98      3.86 o 
   0   3  10       13.01        9.83      1.42 o 
   1   3  10       76.80       70.81      4.85 o 
   2   3  10        1.59        1.29      1.63 o 
   3   3  10        9.09       11.69      3.59 o 
  -6   4  10        3.53        5.26      3.93 o 
  -5   4  10        6.06        7.95      5.96 o 
  -4   4  10        8.36       12.91      4.14 o 
  -3   4  10        4.63        3.89      2.37 o 
  -2   4  10      106.05      106.43      6.19 o 
  -1   4  10        3.53        3.28      2.02 o 
   0   4  10       46.49       41.51      4.64 o 
   1   4  10       11.51       12.74      2.07 o 
   2   4  10       17.58       23.91      5.29 o 
   3   4  10       31.05       37.65      3.81 o 
  -5   5  10        2.19        1.75      3.23 o 
  -4   5  10        4.04        3.17      3.57 o 
  -3   5  10       10.30       12.74      3.09 o 
  -2   5  10        7.88        9.41      2.65 o 
  -1   5  10        3.49        6.31      2.48 o 
   0   5  10       16.32       13.41      2.77 o 
   1   5  10        3.72        0.32      1.29 o 
   2   5  10        3.45        0.06      1.37 o 
  -4   6  10        3.10        1.78      2.52 o 
  -3   6  10        0.22       -1.02      2.66 o 
  -2   6  10        0.00        0.06      1.50 o 
  -1   6  10        0.89        0.37      1.74 o 
   0   6  10       28.21       34.07      9.49 o 
  -2  -9  11        0.05        0.42      1.19 o 
  -1  -9  11        0.94        0.33      1.17 o 
   0  -9  11        4.12        8.31      3.57 o 
   1  -9  11        1.60        4.47      3.33 o 
   2  -9  11        2.15        3.45      3.45 o 
  -3  -8  11        5.25        1.14      2.12 o 
  -2  -8  11        0.04        0.43      0.90 o 
  -1  -8  11        2.04        1.04      0.88 o 
   0  -8  11       14.32       12.35      2.93 o 
   1  -8  11       26.44       45.02      8.31 o 
   2  -8  11        0.55        3.42      3.14 o 
   3  -8  11        0.14       -0.48      2.60 o 
  -4  -7  11        2.39        0.06      1.03 o 
  -3  -7  11        0.10       -0.19      1.30 o 
  -2  -7  11       10.24        9.13      1.61 o 
  -1  -7  11       28.56       17.76      5.37 o 
   0  -7  11        0.53        0.14      0.32 o 
   1  -7  11       16.31       22.43      4.26 o 
   2  -7  11        0.87        1.87      4.26 o 
   3  -7  11        2.43        4.72      3.57 o 
   4  -7  11        0.44        0.06      2.00 o 
  -5  -6  11        0.37       -0.46      1.76 o 
  -4  -6  11        0.34        0.50      1.46 o 
  -3  -6  11        3.06        2.28      1.81 o 
  -2  -6  11       15.01        6.78      5.52 o 
  -1  -6  11       12.67        8.63      2.06 o 
   0  -6  11        6.45        4.71      2.99 o 
   1  -6  11       29.90       39.61      4.84 o 
   2  -6  11       90.33      121.72      9.16 o 
   3  -6  11       28.80       47.07      9.28 o 
   4  -6  11        1.14        0.00      1.24 o 
  -6  -5  11        0.01        0.61      2.14 o 
  -5  -5  11        0.76        0.03      1.49 o 
  -4  -5  11        2.26        1.86      1.89 o 
  -3  -5  11        2.85        1.17      1.80 o 
  -2  -5  11       31.97       22.93      2.82 o 
  -1  -5  11        1.81        1.52      0.69 o 
   0  -5  11        1.43        0.43      0.71 o 
   1  -5  11       12.41       17.63      3.72 o 
   2  -5  11      115.52      146.42     10.01 o 
   3  -5  11       20.80       31.08      5.11 o 
   4  -5  11       11.26       14.75      2.96 o 
   5  -5  11        0.15       -0.14      1.88 o 
  -6  -4  11        5.02        5.73      3.44 o 
  -5  -4  11        3.84        3.62      2.49 o 
  -4  -4  11        8.56        8.25      2.43 o 
  -3  -4  11        0.07        0.18      1.02 o 
  -2  -4  11       23.47       17.55      2.27 o 
  -1  -4  11       13.06       13.44      1.88 o 
   0  -4  11        2.75        2.64      1.23 o 
   1  -4  11       45.92       54.09      5.14 o 
   2  -4  11        0.47       -0.33      3.20 o 
   3  -4  11        0.08       -0.91      1.62 o 
   4  -4  11        1.21        1.43      1.74 o 
   5  -4  11        0.41        0.49      2.52 o 
  -6  -3  11        0.41       -1.10      2.20 o 
  -5  -3  11       32.40       39.29      4.61 o 
  -4  -3  11        0.55        0.45      1.36 o 
  -3  -3  11        9.74       10.04      2.15 o 
  -2  -3  11       45.85       42.38      2.84 o 
  -1  -3  11       50.64       43.44      9.49 o 
   0  -3  11        3.72        3.80      1.01 o 
   1  -3  11        8.08        9.57      2.34 o 
   2  -3  11        0.61        0.63      0.50 o 
   3  -3  11        1.99        1.93      1.06 o 
   4  -3  11       33.55       41.28      4.02 o 
   5  -3  11        0.32        0.57      3.75 o 
  -6  -2  11        6.63        9.23      3.16 o 
  -5  -2  11       15.84       17.91      3.33 o 
  -4  -2  11      121.52      164.60      7.89 o 
  -3  -2  11       11.37       10.87      2.54 o 
  -2  -2  11       13.66       10.66      1.63 o 
  -1  -2  11       62.32       63.58     13.64 o 
   0  -2  11        0.17        0.52      0.53 o 
   1  -2  11        2.57        2.98      0.61 o 
   2  -2  11      278.20      327.57      8.06 o 
   3  -2  11        5.86        5.09      1.45 o 
   4  -2  11        4.27        2.97      1.36 o 
   5  -2  11        0.86        0.47      0.81 o 
  -7  -1  11        0.09       -2.14      3.64 o 
  -6  -1  11        0.36        0.29      1.77 o 
  -5  -1  11        5.28        5.52      2.81 o 
  -4  -1  11        0.44       -0.01      0.86 o 
  -3  -1  11        0.34        0.42      1.19 o 
  -2  -1  11       32.23       29.30      4.08 o 
  -1  -1  11       35.66       34.71      2.57 o 
   0  -1  11      266.29      311.98      7.54 o 
   1  -1  11       22.84       21.24      1.27 o 
   2  -1  11        8.27        9.20      1.76 o 
   3  -1  11       12.37       11.69      2.65 o 
   4  -1  11       10.21       11.46      1.69 o 
   5  -1  11        1.23        1.47      1.13 o 
  -7   0  11        0.55        0.50      3.33 o 
  -6   0  11        0.93        0.48      1.87 o 
  -5   0  11       32.59       34.26      4.86 o 
  -4   0  11        2.57        2.10      1.76 o 
  -3   0  11      106.24      115.12      8.60 o 
  -2   0  11        0.03        0.03      0.52 o 
  -1   0  11       11.50       12.24      1.44 o 
   0   0  11      285.76      300.98     18.89 o 
   1   0  11       94.63       93.62      8.41 o 
   2   0  11      100.62       99.72      4.47 o 
   3   0  11        0.07        0.60      1.68 o 
   4   0  11        4.43        4.87      1.68 o 
  -6   1  11        0.01        0.99      1.91 o 
  -5   1  11        1.66        2.17      2.00 o 
  -4   1  11       44.06       53.72      8.77 o 
  -3   1  11       41.40       44.84      4.93 o 
  -2   1  11       29.11       32.30      2.27 o 
  -1   1  11        2.61        2.45      1.10 o 
   0   1  11       32.00       27.66      4.01 o 
   1   1  11       86.24       90.71      4.53 o 
   2   1  11        6.84        7.04      2.15 o 
   3   1  11        3.44        5.19      2.69 o 
   4   1  11       16.61       22.73      2.98 o 
  -6   2  11        3.77        5.53      2.67 o 
  -5   2  11        0.17        0.09      1.90 o 
  -4   2  11        1.27        0.91      3.66 o 
  -3   2  11      106.46      122.20      8.71 o 
  -2   2  11       19.60       20.49      2.91 o 
  -1   2  11        4.74        7.04      2.31 o 
   0   2  11        3.31        2.45      0.87 o 
   1   2  11       20.55       19.31      3.19 o 
   2   2  11       67.13       78.98      7.32 o 
   3   2  11        4.18        5.54      2.38 o 
  -6   3  11        1.32        6.71      6.74 o 
  -5   3  11        3.50        4.23      3.39 o 
  -4   3  11        0.46        0.60      3.66 o 
  -3   3  11        7.41        7.29      3.48 o 
  -2   3  11        0.24        0.58      2.01 o 
  -1   3  11       58.22       61.24      4.06 o 
   0   3  11        6.20        5.21      1.16 o 
   1   3  11       18.89       21.11      2.43 o 
   2   3  11       19.48       22.45      5.40 o 
   3   3  11        2.52        2.21      2.30 o 
  -5   4  11        1.68        3.39      5.41 o 
  -4   4  11        5.17        3.48      3.51 o 
  -3   4  11        2.26        1.68      3.29 o 
  -2   4  11        0.33        1.21      1.85 o 
  -1   4  11       24.22       22.26      4.16 o 
   0   4  11        4.81        2.66      1.53 o 
   1   4  11        0.30       -0.05      1.14 o 
   2   4  11        0.05        0.14      1.71 o 
  -4   5  11        0.62        0.37      3.21 o 
  -3   5  11        0.40       -0.27      1.99 o 
  -2   5  11        3.70        1.95      2.19 o 
  -1   5  11        8.65        3.12      3.67 o 
   0   5  11        1.20        0.52      0.72 o 
   1   5  11        0.02       -0.01      0.84 o 
  -1  -9  12        3.46        5.77      3.72 o 
   0  -9  12        4.11        6.89      3.72 o 
   1  -9  12        2.98        3.51      3.36 o 
  -3  -8  12        0.09        0.25      1.26 o 
  -2  -8  12        6.56        2.31      2.60 o 
  -1  -8  12        8.89       10.04      3.85 o 
   0  -8  12        2.95        5.87      3.36 o 
   1  -8  12       31.56       52.12      6.32 o 
   2  -8  12        6.69       13.00      6.92 o 
   3  -8  12        0.74        1.87      3.42 o 
  -4  -7  12        0.17        0.19      1.11 o 
  -3  -7  12        0.00       -0.53      1.81 o 
  -2  -7  12        1.33        0.44      1.38 o 
  -1  -7  12        3.11        2.43      1.35 o 
   0  -7  12        8.17       10.25      5.35 o 
   1  -7  12       42.13       57.90      6.14 o 
   2  -7  12       15.53       26.48      5.17 o 
   3  -7  12        0.58        4.14      5.74 o 
  -5  -6  12        0.05        0.61      1.73 o 
  -4  -6  12        0.05        0.58      1.51 o 
  -3  -6  12       11.60        6.75      2.15 o 
  -2  -6  12        8.50        5.18      3.70 o 
  -1  -6  12        9.69        7.50      3.83 o 
   0  -6  12        5.82        5.05      3.61 o 
   1  -6  12        1.48        1.54      2.45 o 
   2  -6  12        3.88        6.59      5.29 o 
   3  -6  12       16.99       28.00      5.38 o 
   4  -6  12        0.55       -0.73      4.17 o 
  -5  -5  12        0.29        0.21      1.53 o 
  -4  -5  12        1.11        1.89      1.82 o 
  -3  -5  12        2.51        1.57      1.61 o 
  -2  -5  12        2.45        1.23      1.23 o 
  -1  -5  12        1.75        0.55      0.55 o 
   0  -5  12        0.80        0.29      0.82 o 
   1  -5  12        8.83       10.52      5.17 o 
   2  -5  12        2.25        2.84      2.81 o 
   3  -5  12        0.42       -0.30      2.15 o 
   4  -5  12        3.84        6.94      2.61 o 
  -6  -4  12        3.45        4.05      3.81 o 
  -5  -4  12       11.66       15.19      5.00 o 
  -4  -4  12        0.31        0.86      1.59 o 
  -3  -4  12       65.04       55.34      4.51 o 
  -2  -4  12       26.72       27.33      3.66 o 
  -1  -4  12        6.12        4.46      1.37 o 
   0  -4  12        1.42        1.13      0.76 o 
   1  -4  12       81.97       99.17      7.17 o 
   2  -4  12        1.07        0.24      2.00 o 
   3  -4  12       32.57       47.62      4.76 o 
   4  -4  12        0.03       -0.23      1.50 o 
  -6  -3  12        2.51        1.85      3.30 o 
  -5  -3  12        4.38        4.36      2.47 o 
  -4  -3  12       19.63       17.21      3.55 o 
  -3  -3  12       18.47       13.72      2.80 o 
  -2  -3  12       31.18       25.31      4.84 o 
  -1  -3  12      198.67      198.99     51.77 o 
   0  -3  12       26.09       24.15      3.76 o 
   1  -3  12       62.95       54.89      7.60 o 
   2  -3  12        1.63        0.61      0.57 o 
   3  -3  12       31.31       39.45      4.14 o 
   4  -3  12        4.63        4.14      3.14 o 
  -6  -2  12        7.04        8.60      5.18 o 
  -5  -2  12        1.99        2.11      2.38 o 
  -4  -2  12        4.18        4.24      3.36 o 
  -3  -2  12        7.40        5.32      1.96 o 
  -2  -2  12        0.79        1.09      0.99 o 
  -1  -2  12      132.24      167.03      7.10 o 
   0  -2  12        8.90        9.63      1.94 o 
   1  -2  12        5.64        4.86      0.90 o 
   2  -2  12       52.31       59.18      2.56 o 
   3  -2  12        2.32        1.44      1.12 o 
   4  -2  12        0.60        0.39      1.38 o 
  -6  -1  12        0.30        0.68      2.45 o 
  -5  -1  12        9.43       11.31      2.98 o 
  -4  -1  12       33.48       38.28      3.76 o 
  -3  -1  12       22.39       25.56      3.42 o 
  -2  -1  12       12.81       13.23      2.07 o 
  -1  -1  12       54.56       50.77      6.83 o 
   0  -1  12       41.11       43.29      2.87 o 
   1  -1  12       44.30       44.23      1.91 o 
   2  -1  12        0.16        0.36      0.77 o 
   3  -1  12       26.85       30.55      3.17 o 
   4  -1  12        3.27        3.95      1.86 o 
  -6   0  12        1.01       -0.86      2.51 o 
  -5   0  12        2.00        2.83      1.96 o 
  -4   0  12       26.69       26.37      2.11 o 
  -3   0  12        1.99        0.96      1.06 o 
  -2   0  12        5.01        8.81      1.41 o 
  -1   0  12        8.55        8.61      1.31 o 
   0   0  12      146.02      158.93      5.56 o 
   1   0  12       68.19       72.06      3.88 o 
   2   0  12       22.54       24.61      2.38 o 
   3   0  12        3.57        4.24      2.32 o 
   4   0  12        0.01        0.48      1.62 o 
  -6   1  12        1.86        1.38      2.21 o 
  -5   1  12        0.23        0.00      0.26 o 
  -4   1  12        5.28        0.87      3.17 o 
  -3   1  12        7.91        3.93      5.67 o 
  -2   1  12       23.96       30.20      2.69 o 
  -1   1  12        0.72        0.31      0.62 o 
   0   1  12        1.83        2.17      1.29 o 
   1   1  12       29.71       25.40      2.16 o 
   2   1  12        1.17        1.00      1.30 o 
   3   1  12        1.24        2.67      1.95 o 
  -6   2  12        1.54        3.30      3.78 o 
  -5   2  12        0.00        3.69      3.33 o 
  -4   2  12        2.24        2.27      4.32 o 
  -3   2  12       13.78       11.82      3.57 o 
  -2   2  12       28.14       29.07      4.87 o 
  -1   2  12        5.30        6.60      2.52 o 
   0   2  12        0.03        0.10      0.57 o 
   1   2  12        0.26        0.36      1.44 o 
   2   2  12       10.74       13.93      2.44 o 
   3   2  12        3.58        6.68      3.20 o 
  -5   3  12        0.14        1.03      2.75 o 
  -4   3  12        0.26       -1.75      2.66 o 
  -3   3  12        0.01       -0.32      1.65 o 
  -2   3  12        2.02        3.06      2.43 o 
  -1   3  12        0.41       -0.09      1.09 o 
   0   3  12        0.91       -0.18      0.61 o 
   1   3  12        6.16        8.10      2.28 o 
   2   3  12        0.49        0.27      1.31 o 
  -4   4  12        4.80        7.96      3.24 o 
  -3   4  12        7.30        4.93      5.17 o 
  -2   4  12        2.44        0.94      2.24 o 
  -1   4  12        0.64       -0.08      1.18 o 
   0   4  12        6.07        4.83      1.80 o 
   1   4  12        0.85        0.01      1.03 o 
  -3   5  12        0.15        0.27      1.80 o 
  -2   5  12        4.30        2.10      2.29 o 
  -1   5  12        0.18       -0.28      1.54 o 
  -2  -8  13        1.48        1.08      1.13 o 
  -1  -8  13        1.51        2.93      5.26 o 
   0  -8  13        2.01        4.23      3.30 o 
   1  -8  13        1.57        3.66      3.36 o 
   2  -8  13        2.34        4.11      3.66 o 
  -3  -7  13        0.55       -0.59      1.08 o 
  -2  -7  13       21.27       11.73      8.56 o 
  -1  -7  13        2.08        1.05      1.25 o 
   0  -7  13        4.80        8.56      3.39 o 
   1  -7  13        7.90       11.91      3.87 o 
   2  -7  13        5.84       12.70      4.32 o 
   3  -7  13        0.67        1.33      3.39 o 
  -4  -6  13        5.27        3.99      1.90 o 
  -3  -6  13        0.00        0.08      0.95 o 
  -2  -6  13        0.15       -0.02      0.70 o 
  -1  -6  13        0.29        0.30      0.42 o 
   0  -6  13       29.02       41.81      5.08 o 
   1  -6  13        1.83        1.69      2.60 o 
   2  -6  13        0.26        0.70      2.48 o 
   3  -6  13        2.10        4.14      3.69 o 
  -5  -5  13        4.56        1.74      2.16 o 
  -4  -5  13        2.27        1.72      2.01 o 
  -3  -5  13        0.07        0.23      1.04 o 
  -2  -5  13      101.68       68.71     11.41 o 
  -1  -5  13        9.56        3.89      4.34 o 
   0  -5  13       13.44       11.12      6.82 o 
   1  -5  13        0.28       -0.57      2.09 o 
   3  -5  13        0.04        1.33      2.75 o 
   4  -5  13        0.20       -0.82      4.53 o 
  -5  -4  13        2.32        2.93      2.24 o 
  -4  -4  13        0.37       -0.18      1.22 o 
  -3  -4  13       17.28       13.44      2.27 o 
  -2  -4  13       33.16       29.39      7.10 o 
  -1  -4  13        1.60        1.52      1.09 o 
   0  -4  13       10.98        7.73      1.81 o 
   1  -4  13       17.42       13.36      7.79 o 
   2  -4  13       27.62       31.53      4.93 o 
   3  -4  13        7.90       12.15      4.02 o 
   4  -4  13        2.07        3.56      2.64 o 
  -6  -3  13        3.12        5.12      3.40 o 
  -5  -3  13        1.25        0.82      1.78 o 
  -4  -3  13        5.20        5.42      2.07 o 
  -3  -3  13        1.41        1.15      1.63 o 
  -2  -3  13       25.97       24.61      2.05 o 
  -1  -3  13       39.77       42.42      9.48 o 
   0  -3  13       13.89       12.19      2.35 o 
   1  -3  13       26.80       29.13      3.74 o 
   2  -3  13        2.78        0.99      1.04 o 
   3  -3  13        5.94        6.61      2.95 o 
   4  -3  13        0.67        1.78      2.22 o 
  -6  -2  13        2.60        3.19      2.59 o 
  -5  -2  13       13.70       11.27      3.02 o 
  -4  -2  13        0.32        1.41      1.97 o 
  -3  -2  13       11.43       14.21      2.17 o 
  -2  -2  13        0.70        0.37      0.89 o 
  -1  -2  13       84.65       96.12     15.62 o 
   0  -2  13       78.97       69.98     14.97 o 
   1  -2  13        0.00        0.27      0.52 o 
   2  -2  13        0.21        0.10      0.42 o 
   3  -2  13        1.75        2.02      0.72 o 
   4  -2  13        8.42       13.70      3.96 o 
  -6  -1  13        0.03        0.66      2.00 o 
  -5  -1  13        0.57        0.87      1.71 o 
  -4  -1  13        0.64        1.29      0.87 o 
  -3  -1  13        1.79        1.66      1.57 o 
  -2  -1  13       10.15        9.63      1.87 o 
  -1  -1  13        5.50        4.37      1.73 o 
   0  -1  13        9.44        7.89      1.13 o 
   1  -1  13       20.40       19.27      1.89 o 
   2  -1  13       10.65       14.42      1.61 o 
   3  -1  13        4.03        4.99      1.76 o 
  -6   0  13        0.15        0.40      1.84 o 
  -5   0  13        2.10        2.29      0.83 o 
  -4   0  13        4.00        3.84      1.49 o 
  -3   0  13        8.98        8.67      1.80 o 
  -2   0  13        1.05       -0.26      0.75 o 
  -1   0  13        5.81        3.79      1.09 o 
   0   0  13        0.02       -0.26      0.77 o 
   1   0  13        8.97        7.74      1.91 o 
   2   0  13        0.76        0.67      1.15 o 
   3   0  13        0.77        1.90      3.78 o 
  -5   1  13        2.50        3.11      3.36 o 
  -4   1  13        2.19        1.52      1.13 o 
  -3   1  13        0.15       -0.11      0.38 o 
  -2   1  13        8.43        8.44      1.72 o 
  -1   1  13        3.54        2.44      1.73 o 
   0   1  13        5.95        5.01      1.81 o 
   1   1  13        1.03        1.70      1.06 o 
   2   1  13        0.00       -0.02      0.94 o 
   3   1  13        1.37        1.75      1.83 o 
  -5   2  13        0.00        0.12      2.06 o 
  -4   2  13        0.75        2.69      4.63 o 
  -3   2  13       15.24       18.65      4.20 o 
  -2   2  13        1.21        0.99      1.57 o 
  -1   2  13        6.19        7.90      2.14 o 
   0   2  13        0.19        0.34      1.11 o 
   1   2  13        0.53        0.28      0.99 o 
   2   2  13        5.25        4.43      1.89 o 
  -4   3  13        3.63        3.63      3.23 o 
  -3   3  13        1.51        1.48      3.40 o 
  -2   3  13        5.78        2.33      2.11 o 
  -1   3  13        0.45       -0.02      1.55 o 
   0   3  13        0.22        0.06      0.53 o 
   1   3  13        0.56        0.45      1.01 o 
  -3   4  13        0.41       -0.26      2.03 o 
  -2   4  13        0.02        0.45      2.01 o 
  -1   4  13        1.30        1.61      1.88 o 
  -1  -8  14       14.23       26.85      5.29 o 
   0  -8  14        2.91        4.38      5.44 o 
  -3  -7  14        6.42        2.90      2.98 o 
  -2  -7  14        1.20        0.68      0.90 o 
  -1  -7  14        0.73        0.60      2.21 o 
   0  -7  14        1.20        2.36      2.78 o 
   1  -7  14        2.28        4.75      3.48 o 
   2  -7  14        0.99        0.88      3.02 o 
  -4  -6  14        2.35        1.00      1.50 o 
  -3  -6  14       18.49       10.25      6.41 o 
  -2  -6  14        0.00        0.07      0.65 o 
  -1  -6  14        5.33        1.73      3.27 o 
   0  -6  14        5.88       13.09      3.66 o 
   1  -6  14        3.09        4.75      3.23 o 
   2  -6  14        0.90        1.18      2.90 o 
  -4  -5  14        7.27        5.63      2.20 o 
  -3  -5  14        5.48        5.17      1.76 o 
  -2  -5  14       32.41       33.95     11.71 o 
  -1  -5  14        8.43        6.42      5.68 o 
   0  -5  14       11.48        9.71      4.64 o 
   1  -5  14        2.91        3.48      4.50 o 
   2  -5  14        1.34        2.33      3.05 o 
   3  -5  14        0.04       -0.39      2.36 o 
  -5  -4  14        0.13        1.53      2.60 o 
  -4  -4  14        0.16        1.06      1.75 o 
  -3  -4  14        0.39       -0.21      0.91 o 
  -2  -4  14       15.69       13.34      3.36 o 
  -1  -4  14       11.63       12.56      5.29 o 
   0  -4  14        1.44        1.41      0.54 o 
   1  -4  14        9.49        7.88      5.41 o 
   2  -4  14        4.75        6.86      3.42 o 
   3  -4  14       11.18       21.74      4.75 o 
  -5  -3  14        0.04        1.77      3.47 o 
  -4  -3  14        0.15        0.06      1.12 o 
  -3  -3  14        2.95        2.93      1.54 o 
  -2  -3  14        5.26        4.70      1.87 o 
  -1  -3  14        9.62        8.01      3.25 o 
   0  -3  14        7.96        7.24      1.28 o 
   1  -3  14        8.26        6.55      1.34 o 
   2  -3  14        0.15        0.45      0.44 o 
   3  -3  14        2.53        5.41      2.38 o 
  -5  -2  14        2.66        3.77      2.81 o 
  -4  -2  14        1.67        1.82      1.14 o 
  -3  -2  14        1.04        1.27      1.13 o 
  -2  -2  14        4.17        3.63      1.34 o 
  -1  -2  14        6.06        6.54      1.63 o 
   0  -2  14       18.90       16.62      3.53 o 
   1  -2  14        0.67        0.51      0.68 o 
   2  -2  14        1.47        1.38      0.68 o 
   3  -2  14        1.24        0.12      0.48 o 
  -5  -1  14        0.73        1.30      0.92 o 
  -4  -1  14        2.03        2.86      1.43 o 
  -3  -1  14        0.39        0.58      1.51 o 
  -2  -1  14        6.64        7.17      1.84 o 
  -1  -1  14       11.31       12.77      1.76 o 
   0  -1  14        2.20        2.12      0.89 o 
   1  -1  14        0.00        0.11      0.57 o 
   2  -1  14        0.69        0.66      0.74 o 
   3  -1  14        0.06        0.06      0.58 o 
  -5   0  14        0.42        0.45      1.82 o 
  -4   0  14        4.22        5.43      1.21 o 
  -3   0  14        5.51        5.98      1.26 o 
  -2   0  14        0.68        0.20      0.71 o 
  -1   0  14        0.69       -0.07      0.86 o 
   0   0  14        3.07        3.03      1.02 o 
   1   0  14        5.26        3.93      1.13 o 
   2   0  14        0.20       -0.08      0.63 o 
  -5   1  14        4.88        7.32      4.02 o 
  -4   1  14        1.91        2.00      4.35 o 
  -3   1  14        0.01        0.04      0.58 o 
  -2   1  14        0.98        0.32      0.65 o 
  -1   1  14        2.00        2.83      1.79 o 
   0   1  14        0.29        1.66      1.59 o 
   1   1  14       24.58       31.18      2.35 o 
   2   1  14        0.55        0.53      1.12 o 
  -4   2  14        0.45        2.75      3.02 o 
  -3   2  14        0.31       -0.07      1.31 o 
  -2   2  14        0.04       -0.08      1.36 o 
  -1   2  14        0.05       -0.54      1.50 o 
   0   2  14        1.52        0.60      1.23 o 
   1   2  14        0.91        0.60      0.91 o 
  -3   3  14        0.07        0.34      1.76 o 
  -2   3  14        0.14       -0.21      1.48 o 
  -1   3  14        0.05        0.04      1.20 o 
  -1  -7  15        0.90        1.06      2.48 o 
   0  -7  15        0.06        0.24      2.09 o 
  -3  -6  15        7.46        6.88      5.01 o 
  -2  -6  15        1.30        0.09      0.71 o 
  -1  -6  15        4.01        7.86      3.30 o 
   0  -6  15        2.09        4.96      3.30 o 
   1  -6  15        1.31        2.15      2.96 o 
  -4  -5  15        2.04        3.21      1.87 o 
  -3  -5  15        0.72        0.10      0.93 o 
  -2  -5  15        0.39        0.03      0.75 o 
  -1  -5  15        2.41        0.04      0.69 o 
   0  -5  15        9.49       18.41      6.14 o 
   1  -5  15        2.08        4.05      3.20 o 
   2  -5  15        2.53        5.14      3.66 o 
  -4  -4  15        0.26        0.29      1.37 o 
  -3  -4  15        1.16        1.25      1.22 o 
  -2  -4  15        0.10       -0.51      1.11 o 
  -1  -4  15        6.63        6.51      3.48 o 
   0  -4  15        3.96        1.94      0.76 o 
   1  -4  15        0.96        1.63      2.54 o 
   2  -4  15        2.35        3.57      3.05 o 
  -4  -3  15        0.65        0.86      1.07 o 
  -3  -3  15        1.38        0.95      1.20 o 
  -2  -3  15        0.02       -0.53      1.05 o 
  -1  -3  15        0.72        1.27      0.88 o 
   0  -3  15        0.87        0.77      0.67 o 
   1  -3  15        0.25       -0.01      0.30 o 
   2  -3  15        0.02        1.45      2.45 o 
  -4  -2  15        2.82        3.55      1.23 o 
  -3  -2  15        0.81        1.00      1.13 o 
  -2  -2  15        3.88        3.17      1.68 o 
  -1  -2  15        6.22        4.21      2.90 o 
   0  -2  15        3.49        1.14      0.95 o 
   1  -2  15        0.75        0.49      0.64 o 
   2  -2  15        0.74        0.55      0.79 o 
  -4  -1  15        0.18        0.37      0.92 o 
  -3  -1  15        0.12        0.13      0.82 o 
  -2  -1  15        0.16        0.76      2.60 o 
  -1  -1  15        0.13       -0.06      0.57 o 
   0  -1  15        7.61        4.30      1.89 o 
   1  -1  15        3.54        3.55      1.38 o 
   2  -1  15        0.84        0.53      0.76 o 
  -4   0  15        0.00        1.42      4.23 o 
  -3   0  15        1.62        0.32      1.16 o 
  -2   0  15        0.03       -0.22      0.80 o 
  -1   0  15        0.37        0.18      0.82 o 
   0   0  15        3.31        1.83      1.26 o 
   1   0  15        0.68        0.09      0.75 o 
  -4   1  15        0.05        0.12      3.05 o 
  -3   1  15        0.84        0.77      1.73 o 
  -2   1  15        3.56        1.72      1.79 o 
  -1   1  15        3.89        1.97      2.01 o 
   0   1  15        4.77        1.95      2.84 o 
  -2   2  15        1.47       -0.21      1.40 o 
  -1   2  15        8.66       13.53      2.62 o 
  -1  -6  16        0.00       -0.03      1.57 o 
  -2  -5  16        0.72        0.00      0.97 o 
  -1  -5  16        0.39        0.15      1.78 o 
   0  -5  16        0.12       -0.15      1.84 o 
  -3  -4  16        0.89       -0.23      0.95 o 
  -2  -4  16        1.41        0.43      1.11 o 
  -1  -4  16        0.50        0.30      1.10 o 
   0  -4  16        0.98       -0.03      1.51 o 
   1  -4  16        1.22        0.51      2.30 o 
  -3  -3  16        0.01        0.00      0.82 o 
  -2  -3  16        0.16       -0.39      1.07 o 
  -1  -3  16        5.63        3.87      2.40 o 
   0  -3  16        1.08        0.94      1.01 o 
   1  -3  16        0.08        0.82      3.36 o 
  -3  -2  16        1.46        1.90      1.38 o 
  -2  -2  16        6.60        8.75      8.06 o 
  -1  -2  16        0.41        0.02      0.57 o 
   0  -2  16        0.01        0.05      0.63 o 
   1  -2  16        0.93        1.04      0.79 o 
  -3  -1  16        1.77        3.17      1.46 o 
  -2  -1  16        3.93        7.15      1.72 o 
  -1  -1  16        0.31        0.10      0.92 o 
   0  -1  16        7.03        7.23      2.77 o 
  -3   0  16        0.28        1.90      3.90 o 
  -2   0  16        5.59        5.66      2.39 o 
  -1   0  16        2.46        0.52      0.86 o 
                                                 
